# Supplementary material for: Tracking of epigenetic changes during hematopoietic differentiation of induced pluripotent stem cells
Source: Clin Epigenetics. 2019 Feb 4;11:19. doi: 10.1186/s13148-019-0617-1 (PMC6360658; doi:10.1186/s13148-019-0617-1)
Supplement: Supplementary file 3 — Table S1. Differentially methylated CpGs in iPSC-derived HPCs versus iPSCs. Promoter-associated CpG sites that are either hypermethylated (220 CpG sites) or hypomethylated (1493 CpG sites; delta mean β value > 0.5 or < − 0.5) in iHPCs d20 compared to iPSCs (GSE37066) with related genes, gene groups, association to CpG islands, and mean β values of the cell types. (XLSX 119 kb) [file 13148_2019_617_MOESM3_ESM.xlsx]

## Sheet: 50% Hypomethylated
1493 promoter associated CpG sites are 50% hypomethylated in iHPC d20 compared to iPSC
CpG site	Gene	Gene group	Relation to CpG island	Mean beta-value iHPC d20	Mean beta-value iPSC	Delta mean beta-value (iHPC d20 - iPSC)
cg05441854	KIAA0182;KIAA0182	5'UTR	S_Shore	0.0673605	0.917419	-0.850058
cg25407979	PLEKHA6	5'UTR		0.0381916	0.880094	-0.841903
cg05713971	HERPUD1;HERPUD1;HERPUD1	TSS1500	N_Shore	0.0290792	0.846971	-0.817892
cg05148373	PDE1A;PDE1A	TSS200		0.0246439	0.841273	-0.816629
cg11702456	SP100;SP100;SP100;SP100	5'UTR		0.0505324	0.866589	-0.816057
cg01650818	APBA2;APBA2	5'UTR		0.0972558	0.909351	-0.812095
cg27179101	NCOR2;NCOR2	5'UTR		0.0520157	0.859859	-0.807843
cg09825309	NCOR2;NCOR2	5'UTR		0.0910234	0.891226	-0.800202
cg00107982	ELFN2	5'UTR	N_Shelf	0.0357169	0.833039	-0.797322
cg01889574	CD82;CD82	5'UTR	S_Shelf	0.0666442	0.858395	-0.791751
cg07598052	SLA2;SLA2	TSS200		0.15926	0.950398	-0.791137
cg06306927	GHDC;GHDC;GHDC;GHDC	TSS200		0.144153	0.923424	-0.779271
cg03477080	CCRL2;CCRL2;CCRL2	5'UTR		0.0872023	0.863054	-0.775852
cg04466840	RGS14	TSS200		0.152378	0.926667	-0.774289
cg04742550	ITGAX	TSS200		0.0570348	0.824509	-0.767474
cg01244043	NSFL1C;NSFL1C;NSFL1C	TSS200	S_Shore	0.177165	0.943218	-0.766053
cg15356966	LMO2	5'UTR		0.080179	0.839167	-0.758988
cg19797087	KLHL6;KLHL6	5'UTR		0.15635	0.911635	-0.755285
cg26477549	CKAP4	TSS1500	S_Shore	0.0630424	0.817315	-0.754273
cg09313931	ZC3H12D	5'UTR		0.0852534	0.837974	-0.752721
cg06440065	C19orf12;C19orf12	TSS200	S_Shore	0.0409493	0.793063	-0.752114
cg09171882	GLIPR1	TSS200		0.0449092	0.796987	-0.752078
cg07576219	ACOT11;ACOT11	TSS1500	S_Shelf	0.144434	0.892537	-0.748103
cg20434666	WDFY4	TSS200		0.0702691	0.816249	-0.74598
cg10207553	SPG21;SPG21;SPG21	5'UTR	N_Shelf	0.187504	0.932907	-0.745402
cg07310984	IFIT3	TSS200		0.0937532	0.837193	-0.74344
cg01594260	LOC339788	TSS1500		0.0263814	0.767996	-0.741615
cg08325813	LFNG	TSS1500		0.110159	0.850018	-0.739859
cg07264666	NFAM1	TSS200		0.0696938	0.809016	-0.739322
cg03703839	BANP;BANP	5'UTR	N_Shore	0.083691	0.822888	-0.739197
cg08066035	F2RL3	TSS1500	N_Shore	0.155844	0.891593	-0.735749
cg00880290	PKN1;PKN1	TSS200	N_Shore	0.128896	0.86446	-0.735564
cg00140447	IRF5;IRF5;IRF5;IRF5;IRF5;IRF5;IRF5	5'UTR	S_Shore	0.133814	0.865828	-0.732014
cg06353720	IFIT3	TSS200		0.134896	0.866691	-0.731795
cg21495704	TYROBP;TYROBP	TSS200		0.1502	0.879473	-0.729273
cg01010211	CECR2	TSS200		0.153697	0.882952	-0.729254
cg04560810	TMEM173	5'UTR		0.214771	0.943477	-0.728706
cg03841065	SLA2;SLA2	TSS200		0.213533	0.941471	-0.727939
cg23068939	C1orf162	TSS200		0.20715	0.933237	-0.726087
cg26802063	ARSB;ARSB;ARSB	TSS200	S_Shore	0.00870119	0.732956	-0.724255
cg21878746	LAIR1;LAIR1	TSS200		0.190379	0.913518	-0.723139
cg05557991	CBFA2T3;CBFA2T3	5'UTR	N_Shelf	0.211679	0.933109	-0.72143
cg23881926	FAM110B	5'UTR	Island	0.0215447	0.742086	-0.720542
cg23416081	FKBP5	5'UTR	N_Shelf	0.153855	0.874351	-0.720496
cg02554168	KIAA0748	TSS200		0.205171	0.924684	-0.719513
cg15391601	FFAR3	TSS1500		0.115472	0.832781	-0.717309
cg17514766	GMFG	TSS1500		0.200926	0.914639	-0.713713
cg25538415	DCAKD;DCAKD	TSS1500	S_Shore	0.214785	0.927234	-0.712449
cg04650676	SEPT9;SEPT9;SEPT9	5'UTR		0.172271	0.880732	-0.708461
cg21278103	PTPRA;PTPRA;PTPRA	5'UTR		0.0796239	0.787204	-0.70758
cg19917915	SIGLEC6;SIGLEC6;SIGLEC6	TSS200		0.0743402	0.780217	-0.705877
cg21012737	PLD4	5'UTR		0.175931	0.880985	-0.705053
cg03140412	SIGIRR;SIGIRR;SIGIRR	5'UTR	N_Shore	0.155559	0.860463	-0.704904
cg10819238	SBNO2	5'UTR	Island	0.168508	0.873256	-0.704748
cg08128577	IL21R;IL21R	TSS1500		0.188482	0.892866	-0.704384
cg04898130	TSPAN18	5'UTR		0.0883233	0.791879	-0.703555
cg23066808	CHST12	5'UTR	S_Shelf	0.155266	0.858477	-0.703211
cg03283282	RBM47	5'UTR		0.160558	0.862475	-0.701917
cg21229979	LOC285796	TSS1500		0.115075	0.81683	-0.701755
cg18731055	RCBTB2	TSS1500	S_Shore	0.108456	0.810156	-0.7017
cg22700848	NCOR2;NCOR2	5'UTR		0.141511	0.841066	-0.699555
cg05214235	TEAD1	5'UTR		0.157917	0.857201	-0.699284
cg24904788	PRDM11	TSS1500		0.196078	0.895226	-0.699147
cg20712263	GPR133;GPR133	5'UTR		0.110173	0.808335	-0.698163
cg17683336	KANK2;KANK2	5'UTR	N_Shore	0.177473	0.875455	-0.697981
cg15929276	FKBP5	5'UTR		0.0790003	0.776583	-0.697583
cg01884549	MAP1LC3B2	5'UTR		0.0853288	0.780292	-0.694963
cg24492202	SH3BP2	5'UTR		0.148615	0.843296	-0.694681
cg10463299	CASS4;CASS4;CASS4;CASS4;CASS4;CASS4;CASS4	5'UTR		0.172288	0.866426	-0.694138
cg01515802	LAIR1;LAIR1	TSS200		0.201503	0.894693	-0.69319
cg19966212	CD74;CD74;CD74	TSS1500		0.156548	0.84803	-0.691483
cg07381806	MOBKL2A	5'UTR	N_Shore	0.229524	0.919921	-0.690397
cg01311181	PARVG;PARVG;PARVG;PARVG;PARVG;PARVG	5'UTR		0.155814	0.845719	-0.689905
cg18355337	GP6;GP6	TSS200		0.264214	0.953728	-0.689514
cg21005416	ECE1;ECE1;ECE1;ECE1	TSS1500		0.168689	0.85783	-0.689141
cg14259707	HCG22	TSS200		0.0855818	0.774581	-0.689
cg20345915	RGS10;RGS10;RGS10	5'UTR		0.138651	0.826779	-0.688128
cg00444740	MIR1208	TSS200		0.182805	0.870354	-0.687549
cg17128892	IRF2	5'UTR	N_Shelf	0.0673613	0.754141	-0.68678
cg00438740	INPP5D;INPP5D	TSS200	N_Shore	0.240635	0.926389	-0.685753
cg07223253	GIMAP8;GIMAP8	5'UTR		0.171061	0.856737	-0.685676
cg11671363	MIR145;LOC728264	TSS200		0.237346	0.921079	-0.683733
ch.8.1782311R	WWP1	5'UTR		0.0497518	0.73341	-0.683658
cg12579212	CCRL2;CCRL2;CCRL2	5'UTR		0.102536	0.785624	-0.683088
cg06150803	TNFRSF19	TSS1500		0.169543	0.852379	-0.682836
cg17315454	CCL24	TSS200		0.11595	0.797661	-0.681711
cg09900436	C20orf197	TSS200		0.196914	0.878123	-0.681209
cg01636184	ST5	5'UTR	S_Shelf	0.174954	0.856108	-0.681154
cg15177211	POR	5'UTR		0.125959	0.806733	-0.680773
cg10673833	MYO1G	TSS200		0.270951	0.951511	-0.68056
cg02111655	KIAA1462	5'UTR		0.217205	0.897698	-0.680493
cg15494458	BPI	TSS1500		0.11801	0.798384	-0.680374
cg16143578	ROBO4;ROBO4	5'UTR		0.117937	0.79796	-0.680023
cg12196045	MAP1LC3B2;MAP1LC3B2	5'UTR		0.116481	0.796312	-0.679831
cg04241863	NAT1;NAT1;NAT1;NAT1;NAT1;NAT1;NAT1;NAT1	TSS1500		0.196696	0.876182	-0.679486
cg02983911	BPI	TSS200		0.20486	0.884295	-0.679435
cg22960869	ABI3;GNGT2;ABI3	TSS200		0.174823	0.853746	-0.678923
cg07863159	MLC1;MLC1	TSS1500	N_Shelf	0.153689	0.831807	-0.678118
cg21005853	MESP2	TSS200	Island	0.111637	0.78871	-0.677073
cg02161084	CD276;CD276	5'UTR		0.0651878	0.741842	-0.676654
cg20240154	MICB	TSS1500	N_Shore	0.137423	0.812486	-0.675063
ch.12.2571969F	CLIP1;CLIP1	5'UTR		0.0606083	0.735571	-0.674963
cg20725261	STAU1;STAU1;STAU1;STAU1;STAU1	5'UTR	N_Shore	0.0433273	0.718196	-0.674869
cg03307717	U2AF1;U2AF1;U2AF1	5'UTR	N_Shelf	0.214381	0.888909	-0.674528
cg03573679	CHST12	5'UTR	S_Shore	0.206336	0.879055	-0.672719
cg08480068	SPN;SPN	5'UTR	N_Shore	0.290456	0.963022	-0.672566
cg13704531	NCK2;NCK2	5'UTR		0.164946	0.837461	-0.672515
cg26769927	SPN;SPN	5'UTR	N_Shore	0.279282	0.951158	-0.671876
cg07720851	KIAA0182;KIAA0182	5'UTR	S_Shore	0.0716799	0.743365	-0.671685
cg06197966	SVIL	5'UTR		0.188421	0.859897	-0.671476
cg08109136	PDE7B	TSS200		0.0569879	0.728335	-0.671347
cg04900186	IKZF1	5'UTR	S_Shelf	0.218216	0.889278	-0.671062
cg07780528	FXYD1;FXYD1	5'UTR	N_Shelf	0.135368	0.805576	-0.670208
cg22779651	C4orf43	TSS1500	N_Shore	0.176372	0.846356	-0.669984
cg06125903	CTSZ	TSS1500	S_Shore	0.244013	0.913335	-0.669322
cg26662324	CTBP2;CTBP2	5'UTR		0.0742272	0.74298	-0.668753
cg14171514	AHNAK;AHNAK	5'UTR		0.174605	0.843294	-0.668689
cg04417773	ZMIZ1	5'UTR		0.188416	0.856744	-0.668328
cg02744249	CTSZ	TSS1500	S_Shore	0.1394	0.80738	-0.66798
cg17601658	IFI16	TSS200		0.0711848	0.739004	-0.667819
cg05076730	MIR1207;PVT1	TSS1500		0.16225	0.830014	-0.667764
cg10376100	LYST;MIR1537	5'UTR		0.205172	0.872936	-0.667764
cg12944530	CFLAR;CFLAR;CFLAR	5'UTR	N_Shore	0.202026	0.869702	-0.667676
cg15454698	SLC6A6;SLC6A6;SLC6A6	5'UTR		0.146769	0.814177	-0.667408
cg02585906	SIGIRR;SIGIRR;SIGIRR	5'UTR	N_Shore	0.0863244	0.753421	-0.667097
cg16903782	KIAA0748	TSS200		0.209075	0.875842	-0.666768
cg22945413	JAK1	5'UTR		0.19651	0.862968	-0.666458
cg14016236	FNDC3B;FNDC3B	5'UTR		0.21053	0.876548	-0.666018
cg24951137	C20orf26;CRNKL1;C20orf26	5'UTR	S_Shelf	0.249996	0.915826	-0.66583
cg22367549	ATP2B4;ATP2B4	5'UTR		0.11455	0.780215	-0.665665
cg12963656	LOC152225	TSS200		0.0959275	0.76148	-0.665552
cg18107006	HNRPLL;HNRPLL	TSS1500	S_Shore	0.197021	0.862188	-0.665167
cg03271650	ACSL5;ACSL5;ACSL5	TSS200		0.114949	0.779966	-0.665017
cg13709639	TUBA1B	TSS1500	S_Shore	0.132807	0.797749	-0.664941
ch.3.3371471R	NLGN1	5'UTR		0.042839	0.707327	-0.664488
ch.1.4829111R	PLD5	5'UTR		0.0256344	0.689379	-0.663744
cg06436854	CBFA2T3	TSS200		0.296119	0.95976	-0.66364
cg03141298	TMEM71;TMEM71	5'UTR		0.135901	0.799097	-0.663196
cg18267489	CD93	TSS200		0.101452	0.764512	-0.66306
cg03660710	TRABD	5'UTR	N_Shore	0.185765	0.848713	-0.662947
cg21794222	CCR6;CCR6	5'UTR		0.272245	0.934365	-0.66212
cg09372546	MFSD3	TSS1500	N_Shore	0.221973	0.88323	-0.661257
cg10107292	TMEM51;TMEM51;TMEM51;TMEM51	5'UTR		0.18369	0.844671	-0.660981
cg04403415	NCOR2;NCOR2	5'UTR		0.037202	0.698126	-0.660924
cg26405376	RNF44	5'UTR	N_Shelf	0.180892	0.841722	-0.66083
cg10114725	FAM124B;FAM124B	TSS200		0.151714	0.812452	-0.660738
cg16643088	CSRNP1	5'UTR	S_Shelf	0.168349	0.829057	-0.660708
cg19764370	ROBO4	TSS200		0.253017	0.913705	-0.660688
cg05336051	SH3BP2;SH3BP2	TSS1500		0.0702887	0.730889	-0.660601
cg04915566	RUNX1;RUNX1	5'UTR		0.236368	0.896694	-0.660326
cg17076443	FYN	5'UTR		0.195038	0.854982	-0.659944
cg03505654	NLRP3;NLRP3	5'UTR		0.189147	0.848651	-0.659504
cg23457862	CFLAR;CFLAR;CFLAR	5'UTR	N_Shore	0.174078	0.83341	-0.659332
cg02658488	REM1	TSS200	Island	0.0832815	0.742046	-0.658764
cg19928423	MLL5;MLL5	5'UTR	S_Shelf	0.116599	0.775269	-0.65867
cg18273417	S100A4;S100A4	TSS200		0.140974	0.799474	-0.6585
cg04710768	ZNF366	TSS200		0.159068	0.816814	-0.657746
cg17945153	CCND3;CCND3	5'UTR		0.11222	0.76988	-0.657659
cg19735698	KLHL29	5'UTR		0.184795	0.842344	-0.657549
cg22481632	CD93;CD93	5'UTR		0.217911	0.875264	-0.657354
cg22882539	GPR133;GPR133	5'UTR		0.0713923	0.727771	-0.656379
cg15299279	ALPK1;ALPK1	TSS200		0.155606	0.811919	-0.656312
cg15519065	EIF4G3	5'UTR		0.202959	0.859208	-0.656249
cg25103337	H6PD	TSS1500	N_Shore	0.206136	0.861858	-0.655722
cg00335908	CBFA2T3;CBFA2T3	5'UTR	N_Shelf	0.143198	0.79862	-0.655423
cg00606312	KMO	TSS200		0.0946145	0.750021	-0.655407
cg00897875	MAP3K14	5'UTR	N_Shore	0.164882	0.81998	-0.655098
cg04029159	SIGIRR;SIGIRR;SIGIRR	5'UTR	N_Shore	0.123392	0.77805	-0.654658
cg13863668	GMEB1;GMEB1	5'UTR		0.179253	0.833824	-0.654571
cg12912737	REM1	TSS200	Island	0.106079	0.760056	-0.653976
cg23480341	SLPI	TSS1500		0.150559	0.804517	-0.653958
cg04663487	TFEC;TFEC	TSS200		0.170427	0.824231	-0.653805
cg16182743	CD248	TSS1500	S_Shore	0.107927	0.761602	-0.653675
cg09335713	NFAM1	TSS200		0.0628347	0.716029	-0.653194
cg15412815	C11orf75	5'UTR		0.241129	0.894149	-0.65302
cg01363662	ODF3L1	TSS200		0.114773	0.767391	-0.652618
cg02685990	FAM198B;FAM198B;FAM198B	TSS200		0.0724518	0.72492	-0.652468
cg19660812	TACC1	5'UTR	S_Shelf	0.19707	0.84895	-0.65188
cg26495839	C19orf39	TSS1500	N_Shore	0.212441	0.863723	-0.651281
cg04086097	IRF5;IRF5;IRF5;IRF5;IRF5;IRF5;IRF5;IRF5	5'UTR	S_Shelf	0.181799	0.833078	-0.651279
cg18072282	LGALS2	TSS200		0.129095	0.78029	-0.651195
cg12249234	KSR1	5'UTR		0.202826	0.85393	-0.651104
cg25769852	CD69;CD69;CD69	TSS1500		0.165551	0.816514	-0.650963
cg26235748	FLRT2	5'UTR		0.182086	0.832918	-0.650833
cg08554257	NOD2	TSS1500		0.200682	0.851354	-0.650673
cg00026290	CLNK	TSS200		0.20556	0.856168	-0.650608
cg05094429	CCR6;CCR6	5'UTR		0.188151	0.83857	-0.650419
cg03462322	MPG	TSS1500	N_Shore	0.200125	0.850099	-0.649974
cg17384647	MMRN2;SNCG	TSS200		0.199271	0.848485	-0.649214
cg17740322	C10orf26;C10orf26	TSS1500		0.119247	0.768295	-0.649048
cg10925082	ARHGDIB	TSS200		0.218452	0.867166	-0.648715
cg21527621	ACOT11;ACOT11	TSS1500		0.229628	0.878245	-0.648617
cg04231905	MCTP2;MCTP2	TSS1500		0.180729	0.828958	-0.648228
cg19724567	IFRD1	TSS200		0.123387	0.771583	-0.648196
cg08586426	LMO2	TSS1500		0.241034	0.88873	-0.647696
cg03500965	SCML4	TSS1500		0.229005	0.876135	-0.647131
cg19603134	PARVG;PARVG;PARVG;PARVG;PARVG;PARVG	5'UTR		0.225324	0.872374	-0.64705
cg00052578	TMEM108;TMEM108	5'UTR		0.0662404	0.712492	-0.646252
cg26842802	CASP8;CASP8;CASP8;CASP8;CASP8;CASP8	5'UTR		0.231975	0.878069	-0.646094
cg19319487	FAM168A	5'UTR		0.213864	0.859323	-0.64546
cg09456094	SP100;SP100;SP100;SP100	5'UTR		0.158294	0.803169	-0.644874
cg01968525	AMBRA1	5'UTR		0.186382	0.831088	-0.644706
cg13443733	RAP1GAP2;RAP1GAP2	TSS200		0.166484	0.810934	-0.644449
cg10349685	DLC1;DLC1	TSS200		0.143214	0.787456	-0.644242
cg04789589	IFIT2;IFIT2	5'UTR		0.126838	0.770989	-0.644151
cg17486314	BACH2;BACH2	5'UTR		0.175208	0.818836	-0.643628
cg13319446	LOC283663	TSS1500		0.214664	0.858175	-0.64351
cg26588825	FAM198B;FAM198B;FAM198B	TSS200		0.136173	0.779605	-0.643432
cg25117600	SLC2A9;SLC2A9	TSS200	S_Shelf	0.169973	0.813129	-0.643156
cg18908499	C1orf150	TSS1500		0.23502	0.877867	-0.642846
cg08224563	LYRM1;LYRM1;LYRM1	5'UTR	S_Shelf	0.228596	0.871422	-0.642826
cg13978689	CD84	TSS200		0.196268	0.838235	-0.641967
cg14754581	CCRL2;CCRL2;CCRL2	TSS1500		0.141958	0.783868	-0.64191
cg10578007	CD93	TSS200		0.17562	0.817499	-0.641879
cg17617843	C1QTNF3;C1QTNF3	TSS200		0.177629	0.819368	-0.641738
cg00356694	SPNS3	TSS200		0.18926	0.830515	-0.641256
cg17518550	C1orf150	TSS200		0.165537	0.806714	-0.641177
cg06613765	PIK3R6	TSS200		0.214912	0.856012	-0.6411
cg11118413	C3orf27	5'UTR		0.16814	0.80911	-0.64097
cg13703437	FYB;FYB	TSS200		0.189303	0.830182	-0.64088
cg06546787	DEFB112	TSS1500		0.150221	0.790967	-0.640746
cg27262850	MBP;MBP	5'UTR	S_Shelf	0.211573	0.852057	-0.640484
cg20640261	MSH5;MSH5;MSH5;MSH5	TSS1500	N_Shore	0.0807407	0.720912	-0.640171
cg15242225	RUNX1	TSS1500		0.163374	0.803251	-0.639877
cg14053030	SIGLEC15	TSS200		0.0914061	0.73127	-0.639864
cg05383910	ELMO1	5'UTR		0.222779	0.862435	-0.639656
cg13615963	CCR6;CCR6;CCR6	5'UTR		0.184916	0.824444	-0.639528
cg15477363	ARHGAP25;ARHGAP25;ARHGAP25;ARHGAP25	5'UTR		0.253876	0.892343	-0.638467
cg13070763	CCRL2;CCRL2;CCRL2	5'UTR		0.118657	0.756991	-0.638334
cg15304308	AMBRA1	TSS200	N_Shelf	0.187469	0.825743	-0.638274
cg02996471	S1PR4	TSS1500	N_Shore	0.285199	0.923002	-0.637803
cg15450139	ARHGDIB	TSS200		0.218136	0.855841	-0.637705
cg07768107	RHOH	5'UTR		0.17969	0.81721	-0.63752
cg06460328	CBFA2T3;CBFA2T3	5'UTR	N_Shelf	0.266428	0.903885	-0.637457
cg05373286	VDAC2	TSS1500	N_Shore	0.0520978	0.689373	-0.637275
cg02852025	IKZF1	5'UTR	S_Shelf	0.23667	0.873831	-0.637162
cg10181414	GNG7	5'UTR	N_Shore	0.111902	0.748845	-0.636943
cg24587601	CASS4;CASS4;CASS4;CASS4	TSS200		0.18871	0.825609	-0.636898
cg22793129	MOBKL2A	5'UTR		0.215239	0.851933	-0.636694
cg25217276	GNG4;GNG4;GNG4	5'UTR		0.17952	0.81572	-0.6362
cg19268119	FAM124B;FAM124B	TSS200		0.238466	0.8746	-0.636134
cg07865607	GNA15	TSS200		0.240226	0.876343	-0.636118
cg13474998	RFT1	TSS1500	S_Shore	0.178428	0.814489	-0.636062
cg01318557	LAT2;LAT2;LAT2;LAT2;LAT2;LAT2	5'UTR		0.303334	0.939359	-0.636025
cg05202804	C19orf39	TSS1500	N_Shore	0.164044	0.800045	-0.636002
cg20945738	TNFSF13B;TNFSF13B;TNFSF13B;TNFSF13B	5'UTR		0.230843	0.866496	-0.635654
cg03510349	EFCAB4B;EFCAB4B;EFCAB4B	5'UTR	N_Shore	0.0784885	0.714093	-0.635605
cg01504447	HMGB1	TSS1500		0.164559	0.799973	-0.635415
cg26723054	KIAA0182;KIAA0182	5'UTR	S_Shore	0.125326	0.760619	-0.635293
cg04093885	ISCA1L	TSS1500		0.205132	0.840395	-0.635262
cg23205648	LCP1	5'UTR		0.214399	0.849637	-0.635237
cg08075204	BIN2	TSS200		0.32488	0.96002	-0.63514
cg01988891	GPR84	TSS200		0.217365	0.852331	-0.634966
cg08548498	SLPI	TSS1500		0.206382	0.841187	-0.634805
cg15158847	FAIM3;FAIM3;FAIM3;FAIM3;FAIM3	5'UTR		0.192863	0.827477	-0.634613
cg22941668	MIR145;LOC728264	TSS200		0.26897	0.903128	-0.634158
cg03161190	C10orf26;C10orf26	TSS200		0.0631289	0.69715	-0.634021
cg08486269	IPCEF1;IPCEF1	TSS200		0.233953	0.86777	-0.633817
cg07795968	JPH2;JPH2	TSS1500		0.218381	0.852028	-0.633647
cg19136632	ARL6IP5	TSS1500	N_Shore	0.127434	0.76081	-0.633377
cg15571405	MKLN1	5'UTR	S_Shore	0.138653	0.771008	-0.632356
cg22164891	ZNF217	TSS200	S_Shore	0.165047	0.796705	-0.631658
cg00004818	AGA	TSS1500	S_Shore	0.104707	0.736298	-0.631591
cg18621299	EVL	TSS200		0.212036	0.843617	-0.631581
cg05890898	SNORA60;SNHG11	TSS1500	S_Shore	0.159879	0.791442	-0.631563
cg13513864	REM1	5'UTR	Island	0.0869791	0.717881	-0.630902
cg01833675	FAM124B;FAM124B	TSS200		0.227821	0.858077	-0.630256
cg05810428	SLC14A1;SLC14A1;SLC14A1	TSS1500		0.130516	0.760703	-0.630188
cg08123074	PHACTR4;PHACTR4	TSS200		0.087792	0.717937	-0.630145
cg11714320	SH2B3	5'UTR	S_Shore	0.09224	0.722261	-0.630021
cg01888869	ITGAX	TSS200		0.0639437	0.69359	-0.629646
cg17299456	MRVI1;MRVI1;MRVI1	5'UTR		0.194974	0.824497	-0.629523
cg11241750	GRAMD3	TSS1500		0.215176	0.84435	-0.629175
cg16268473	PIK3R6	TSS200		0.172878	0.801811	-0.628933
ch.5.2558853F	CTNNA1	5'UTR		0.0453368	0.674269	-0.628932
cg16695389	ARAP1;ARAP1;ARAP1;ARAP1;ARAP1	5'UTR		0.140752	0.76968	-0.628927
cg02829601	SYTL3	TSS200		0.190572	0.819056	-0.628484
cg11243251	PNPLA1;PNPLA1	TSS1500		0.222896	0.851307	-0.628411
cg10887366	WDFY4	TSS1500		0.289699	0.917777	-0.628078
cg24790297	CLEC11A	TSS1500	N_Shore	0.192995	0.821031	-0.628036
cg01262913	DSCR9	TSS1500		0.182681	0.81058	-0.627899
cg05211836	F2RL3	TSS1500	N_Shore	0.172808	0.800689	-0.627882
cg23114964	HIVEP3;HIVEP3	5'UTR		0.191028	0.818594	-0.627566
cg19124509	MAPK10;MAPK10;MAPK10	TSS200		0.12644	0.753812	-0.627373
cg09606470	KLHL6	TSS200		0.157002	0.784353	-0.627351
cg13333800	GRAMD3	TSS1500		0.199588	0.826828	-0.62724
cg17904739	EFCAB4B;EFCAB4B;EFCAB4B	5'UTR	N_Shore	0.199514	0.826711	-0.627197
cg24477401	ARHGAP27;ARHGAP27	TSS1500	S_Shore	0.154807	0.781934	-0.627127
cg12273325	PIK3IP1;PIK3IP1	TSS1500	S_Shelf	0.190817	0.817775	-0.626958
cg17691156	NSMAF;NSMAF	TSS1500	S_Shore	0.0900341	0.716778	-0.626744
cg14753355	F2RL3	TSS200	N_Shore	0.227455	0.854121	-0.626666
cg26394055	FCER1G	TSS200		0.27299	0.899552	-0.626561
cg18553223	RAP1GAP2;RAP1GAP2	TSS1500		0.217949	0.844139	-0.62619
cg11185549	MAP1LC3B2	TSS1500		0.216281	0.842221	-0.62594
cg01442620	ANKRD27	5'UTR	N_Shelf	0.21271	0.838409	-0.625699
cg25578781	ETS1	5'UTR		0.187949	0.81331	-0.62536
cg12858577	SEPT9;SEPT9;SEPT9;SEPT9;SEPT9	5'UTR		0.128083	0.753393	-0.62531
cg18072814	SDSL	TSS200		0.102881	0.728147	-0.625266
cg04911139	KSR1	5'UTR		0.204598	0.829367	-0.624769
cg21158815	BATF	TSS200		0.224891	0.849583	-0.624693
cg13736585	MRPS24	TSS1500	S_Shore	0.16254	0.786794	-0.624254
cg02167021	HCLS1	TSS200		0.188853	0.812934	-0.624081
cg14989202	C1orf200;PIK3CD	TSS200	S_Shore	0.242319	0.866398	-0.624079
cg26924967	GNA15	TSS200		0.150478	0.774363	-0.623885
cg16549694	HIVEP3;HIVEP3	5'UTR		0.137918	0.761731	-0.623813
cg07671644	PRKD3	TSS1500		0.202247	0.825966	-0.623718
ch.16.1486373F	PSKH1	5'UTR	S_Shore	0.0501221	0.673523	-0.623401
cg05766896	FCRL1;FCRL1;FCRL1;FCRL1;FCRL1;FCRL1	5'UTR		0.256012	0.879237	-0.623225
cg26990835	MVP;MVP;C16orf53	TSS200	S_Shelf	0.132087	0.75524	-0.623152
cg05501742	MPG;MPG;MPG	TSS200	N_Shore	0.0856813	0.708771	-0.62309
cg17118262	CCL1	TSS1500		0.231115	0.854175	-0.62306
cg22513455	B4GALT4;B4GALT4	5'UTR	N_Shelf	0.260432	0.883377	-0.622945
cg19828516	GPR132	TSS200		0.155318	0.777649	-0.622331
cg22943115	PDGFRB	5'UTR		0.22276	0.844929	-0.622169
cg19084508	ANXA6;ANXA6	5'UTR		0.0725106	0.694555	-0.622044
cg14036776	ERLIN2;ERLIN2;ERLIN2	5'UTR	S_Shore	0.196302	0.818153	-0.621851
cg18264728	DAB2	5'UTR	N_Shelf	0.233224	0.855067	-0.621843
cg14827502	GIMAP8;GIMAP8	5'UTR		0.184373	0.805576	-0.621204
cg19808620	S100A5	TSS1500		0.173457	0.7945	-0.621043
cg08806632	LYL1	TSS1500	N_Shore	0.225976	0.846649	-0.620673
cg27117828	WIPF1;WIPF1	5'UTR		0.142143	0.762608	-0.620466
cg04603130	GNG7	5'UTR	S_Shelf	0.254716	0.87516	-0.620445
cg14021375	F2RL3	TSS200	N_Shore	0.246329	0.866678	-0.620349
cg03989987	IL1RN;IL1RN;IL1RN;IL1RN	5'UTR		0.197118	0.817433	-0.620314
cg05530472	AMELY	TSS1500		0	0.620088	-0.620088
cg15188623	ZNF710	5'UTR	N_Shore	0.0852921	0.705346	-0.620054
cg21876918	MOBKL2A	5'UTR		0.232081	0.852057	-0.619976
cg14916288	CCL23;CCL23	TSS200		0.252636	0.872567	-0.619931
cg13526040	TNKS1BP1	TSS1500	S_Shore	0.212876	0.832461	-0.619585
cg06098215	NCOA4;NCOA4;NCOA4;NCOA4;NCOA4	5'UTR	S_Shelf	0.20403	0.823357	-0.619327
cg13055001	PPP1CA;PPP1CA;PPP1CA	TSS1500	S_Shore	0.121554	0.740707	-0.619153
cg02221520	TLR6	TSS1500		0.244692	0.863786	-0.619094
cg22331159	INPP5D;INPP5D	TSS1500	N_Shore	0.283936	0.902909	-0.618973
cg26328872	OASL;OASL	TSS1500		0.180837	0.799657	-0.61882
cg18453965	WIPF1;WIPF1	5'UTR		0.0216736	0.640234	-0.618561
cg20945531	FLJ34503	TSS1500		0.22654	0.845077	-0.618537
cg02326386	MOBKL2A	5'UTR		0.271746	0.8902	-0.618454
cg25462303	GCET2;GCET2	TSS200		0.213249	0.831578	-0.618329
cg17445830	ALPK1;ALPK1	TSS200		0.167908	0.78554	-0.617632
cg00698413	FAM124B;FAM124B;FAM124B;FAM124B	5'UTR		0.217217	0.834781	-0.617564
cg08779777	PIK3CG	TSS200	N_Shelf	0.273047	0.890285	-0.617238
cg01904243	C14orf43	5'UTR	N_Shelf	0.143605	0.760618	-0.617012
cg11701148	MYOM2	TSS200		0.171184	0.78804	-0.616856
cg01832662	FLRT2	5'UTR		0.216983	0.833744	-0.616762
cg11283983	SLC1A3;SLC1A3	TSS200		0.127565	0.744017	-0.616452
cg27574991	TNS3	5'UTR		0.190383	0.806364	-0.615982
cg10884539	MYLK4	TSS1500		0.229055	0.844887	-0.615831
cg01778994	ST3GAL1;ST3GAL1	5'UTR		0.184895	0.800687	-0.615791
cg19963522	IPCEF1;IPCEF1	5'UTR		0.197318	0.8129	-0.615582
cg08288130	DOK2	TSS1500	S_Shore	0.21693	0.832279	-0.61535
cg25416067	SEPT9;SEPT9;SEPT9;SEPT9	5'UTR		0.307129	0.922468	-0.615339
cg25250968	NEDD9	5'UTR		0.156187	0.771479	-0.615292
cg07863022	SEPT9;SEPT9;SEPT9	5'UTR		0.298331	0.913572	-0.615241
cg15128801	GNG12	5'UTR		0.121329	0.736295	-0.614966
cg13483603	OAS1;OAS1;OAS1;OAS1;OAS1;OAS1	5'UTR		0.0334407	0.648389	-0.614949
cg10080732	WDR81;WDR81;WDR81	TSS1500	N_Shore	0.227599	0.842503	-0.614904
cg01289541	SLC7A14	5'UTR		0.178294	0.792973	-0.614679
cg02794695	SLA;TG;SLA;SLA	TSS200		0.236789	0.851334	-0.614545
cg00871133	STARD3;STARD3;STARD3	TSS1500	N_Shore	0.121661	0.736184	-0.614523
cg20761290	MS4A7;MS4A7;MS4A7;MS4A7;MS4A7;MS4A7;MS4A7;MS4A7	5'UTR		0.144786	0.759293	-0.614507
cg26371345	MRPL14	5'UTR	N_Shelf	0.21377	0.828019	-0.614249
cg08991742	ARHGAP25;ARHGAP25;ARHGAP25;ARHGAP25;ARHGAP25;ARHGAP25	5'UTR		0.251543	0.865729	-0.614186
cg16385583	C1orf150	TSS1500		0.125213	0.739083	-0.61387
cg00220455	TBC1D10C	TSS1500	S_Shelf	0.131377	0.745182	-0.613805
cg20054157	SFTA1P	TSS1500		0.181576	0.79537	-0.613794
cg08058560	CD101	TSS200		0.283098	0.89662	-0.613523
cg25882380	C1QC;C1QC	TSS200		0.219936	0.833018	-0.613082
cg16210447	CASS4;CASS4;CASS4;CASS4	TSS1500		0.198327	0.811263	-0.612936
cg19091784	TREX1;TREX1;TREX1;TREX1	5'UTR		0.239049	0.851848	-0.612799
cg09939948	ZNF710	5'UTR	S_Shelf	0.148276	0.761059	-0.612783
ch.3.2634542F	TMEM108;TMEM108	5'UTR		0.0478951	0.660631	-0.612736
cg08005692	ASH1L	5'UTR		0.285363	0.898099	-0.612735
cg21043572	DHX58	TSS200		0.0451268	0.657819	-0.612692
cg10861751	RGS1	TSS200		0.282898	0.895559	-0.612661
cg17165848	WIPF1;WIPF1	5'UTR		0.186574	0.798995	-0.612421
cg22801799	SLA;TG;SLA;SLA;SLA	5'UTR		0.254196	0.86657	-0.612375
cg02035605	WNT5B	TSS1500		0.19777	0.810036	-0.612266
cg11123644	TTLL4	5'UTR		0.248173	0.860066	-0.611893
cg16428612	SPG7;SPG7	TSS1500	N_Shore	0.264888	0.876594	-0.611706
cg01051524	NCK2;NCK2	5'UTR		0.253331	0.865016	-0.611685
cg22047295	WIPF1;WIPF1	5'UTR		0.22186	0.833536	-0.611677
cg03228145	AACSL	TSS1500		0.248366	0.859943	-0.611577
cg09004581	MTO1;MTO1;MTO1	TSS1500	N_Shore	0.112672	0.724015	-0.611343
cg05885012	CUEDC1;CUEDC1	5'UTR		0.0999978	0.710863	-0.610865
cg14333338	S100B	TSS1500		0.208925	0.819681	-0.610756
cg08772789	SEPT9;SEPT9;SEPT9	5'UTR		0.23511	0.845517	-0.610407
cg00907842	FYB;FYB	5'UTR		0.257807	0.868189	-0.610382
cg05995991	SH3TC1	TSS1500		0.119099	0.729391	-0.610292
cg07313373	NLRP3;NLRP3	TSS1500		0.202118	0.812302	-0.610184
cg00868652	ATP8B4	TSS200		0.156667	0.766842	-0.610174
cg05200628	CD48	TSS200		0.238298	0.848441	-0.610142
cg13423554	HIVEP3;HIVEP3	5'UTR		0.200698	0.81067	-0.609972
cg19218057	PC;PC	5'UTR		0.150197	0.760138	-0.609941
ch.3.2637085F	TMEM108;TMEM108	5'UTR		0.0869878	0.696912	-0.609924
cg07725579	SIRPB2;SIRPB2	TSS200		0.227435	0.837261	-0.609826
cg03631656	ANGPT2;ANGPT2;ANGPT2;ANGPT2;ANGPT2;ANGPT2;MCPH1	5'UTR	N_Shelf	0.160296	0.770042	-0.609746
cg21696827	KIAA0753	5'UTR	N_Shore	0.26944	0.879175	-0.609735
cg21500909	TMEM91;B9D2	5'UTR	S_Shore	0.258953	0.868654	-0.609701
cg01244015	FAM124B;FAM124B	TSS200		0.247196	0.856863	-0.609666
cg12113356	CCDC80;CCDC80;CCDC80	5'UTR		0.113626	0.723214	-0.609588
cg24254842	HIVEP3;HIVEP3	5'UTR		0.225975	0.835474	-0.609498
cg07463059	IFI16;IFI16	5'UTR		0.159907	0.769177	-0.609271
cg23671196	ATP8B4	5'UTR		0.23427	0.84341	-0.60914
cg25296938	ARPC1B	5'UTR	S_Shelf	0.22875	0.837702	-0.608952
cg15240990	C19orf38;C19orf38	5'UTR		0.196896	0.805821	-0.608925
cg06991495	CSNK1E;CSNK1E	TSS1500	S_Shore	0.10127	0.709894	-0.608623
cg07274406	ITGB2;ITGB2	5'UTR		0.228708	0.836302	-0.607594
cg22839308	TLR1	TSS1500		0.262828	0.87009	-0.607262
cg27098470	NFAM1	TSS200		0.059443	0.666084	-0.606641
cg02712036	RAB27A	5'UTR		0.246394	0.852889	-0.606495
cg01257799	CXCR5	TSS1500		0.22965	0.836032	-0.606381
cg05656374	MX2	TSS200		0.205055	0.811209	-0.606154
cg23557926	CFH;CFH	TSS200		0.233644	0.839278	-0.605634
ch.11.167001F	OR52M1	TSS1500		0.0699404	0.675543	-0.605603
cg05582979	CLNK	TSS1500		0.271651	0.877242	-0.60559
cg01167274	ITGB2;ITGB2	5'UTR		0.204268	0.809763	-0.605495
cg00714377	SLA2;SLA2	TSS200		0.19621	0.801617	-0.605407
cg23982279	ZMAT3;ZMAT3	TSS1500	S_Shore	0.106018	0.711389	-0.605372
cg26429629	LOC257358	TSS200		0.115542	0.720875	-0.605333
cg03803086	C21orf62;C21orf62;C21orf62;C21orf62;C21orf62;C21orf62	5'UTR		0.124485	0.729675	-0.605189
cg03187073	CDYL;CDYL;CDYL;CDYL	5'UTR		0.188474	0.793492	-0.605018
cg04544196	PCMTD1	5'UTR	N_Shelf	0.223462	0.828371	-0.604908
cg26105232	IL2RA	TSS1500		0.220578	0.825424	-0.604846
cg18845598	OR2A5	TSS1500		0.156504	0.761261	-0.604757
cg23953831	CD101;CD101	5'UTR		0.205977	0.810652	-0.604675
cg23497436	SAPS1	5'UTR	N_Shelf	0.10561	0.710157	-0.604547
cg01515515	BRDT	TSS1500	N_Shore	0.315339	0.919669	-0.60433
cg16725607	KLHL6	TSS1500		0.241508	0.845628	-0.60412
cg10439431	CCL23;CCL23	TSS200		0.254238	0.858325	-0.604087
cg08495185	SLA2;SLA2	TSS200		0.198162	0.802055	-0.603892
cg08678256	CORO1A	5'UTR	S_Shore	0.204023	0.807849	-0.603825
cg08885657	FGR	5'UTR	N_Shelf	0.159528	0.763041	-0.603513
cg03752935	DOCK1	TSS1500	N_Shore	0.217875	0.82128	-0.603405
cg04295372	VCAM1;VCAM1	TSS1500		0.263402	0.866685	-0.603284
cg23379751	GPR133;GPR133	5'UTR		0.153673	0.756956	-0.603283
cg06092948	IFIT2	TSS1500		0.182153	0.785401	-0.603248
cg27208307	SRGN	TSS1500		0.261581	0.864544	-0.602963
cg20778958	OR6P1	TSS1500		0.230554	0.833373	-0.602819
cg11399508	DSCR9	TSS1500		0.179317	0.78213	-0.602813
cg11384661	LOC100130331	TSS200		0.281184	0.883332	-0.602148
cg01467789	ERLIN2;ERLIN2;ERLIN2	5'UTR	S_Shore	0.192406	0.794542	-0.602136
cg04749316	WDFY4	TSS200		0.297467	0.899166	-0.601699
cg06009267	EPPK1	TSS1500	S_Shore	0.242987	0.844463	-0.601477
cg16471830	CDH5;CDH5	5'UTR		0.207569	0.808969	-0.6014
cg14303122	CASS4;CASS4;CASS4;CASS4	TSS200		0.173418	0.77481	-0.601392
cg07313319	CSNK1E;CSNK1E	TSS1500	S_Shore	0.0831576	0.684516	-0.601358
cg07241084	TNS3	5'UTR		0.333099	0.934226	-0.601127
cg16696923	CDH17	TSS1500		0.218778	0.819725	-0.600948
cg06352750	SDPR;SDPR	5'UTR		0.237764	0.838676	-0.600912
cg04017276	PARVG;PARVG;PARVG;PARVG;PARVG;PARVG	5'UTR		0.228079	0.828936	-0.600857
cg13810673	GPR65	5'UTR		0.242646	0.843495	-0.600849
cg20316614	TMEM63A	5'UTR	N_Shelf	0.166918	0.76758	-0.600662
cg19239041	RASSF2;RASSF2	5'UTR		0.255174	0.855812	-0.600638
cg09721047	ARHGAP25;ARHGAP25;ARHGAP25;ARHGAP25	5'UTR		0.229197	0.829716	-0.600519
cg00332146	PCDH24	TSS1500		0.194882	0.795177	-0.600294
cg09981407	RAP1GAP2;RAP1GAP2	TSS1500		0.242326	0.842567	-0.600241
cg10451565	GPR77	TSS1500		0.234617	0.834797	-0.60018
cg05999993	AOAH	TSS200		0.111956	0.712071	-0.600115
cg25123566	FAM113B;LOC100233209	5'UTR		0.190612	0.79064	-0.600028
cg16667251	SPTBN1	5'UTR		0.143484	0.74347	-0.599986
cg06748584	C17orf70	TSS1500	S_Shore	0.226823	0.826744	-0.599921
cg11588903	MYO9B;MYO9B	5'UTR	N_Shelf	0.281543	0.881395	-0.599852
cg03605116	RASSF2;RASSF2	5'UTR		0.231496	0.831282	-0.599786
cg22742001	GIT2;GIT2;GIT2;GIT2;GIT2;GIT2	TSS1500	N_Shore	0.26359	0.863274	-0.599685
cg16398761	C14orf43;C14orf43	5'UTR		0.308257	0.907923	-0.599666
cg00916635	PTPN22;PTPN22;PTPN22;PTPN22	5'UTR		0.218791	0.818434	-0.599643
cg10410213	ELOVL5	TSS1500	S_Shore	0.0916815	0.69105	-0.599369
cg07685786	S100B	TSS1500		0.281504	0.880853	-0.599348
cg26847438	SP140L;SP140L	5'UTR		0.172324	0.77159	-0.599266
cg11743054	SLC9A1	TSS1500	S_Shore	0.126231	0.725293	-0.599062
cg16232674	CSF2RB	TSS200		0.150382	0.749347	-0.598964
cg11674130	MLC1;MLC1;MLC1	5'UTR		0.209967	0.808917	-0.59895
cg13324103	SVIL	5'UTR		0.226994	0.825889	-0.598895
cg08757862	TLR1	TSS1500		0.247242	0.846121	-0.598879
cg00159243	SELPLG	5'UTR		0.245862	0.844739	-0.598877
cg14385362	NEK6;NEK6;NEK6;NEK6;NEK6;NEK6;NEK6	TSS1500		0.144309	0.742934	-0.598625
cg26620147	AVIL	TSS1500		0.238574	0.837179	-0.598605
cg00142482	C10orf128	TSS1500		0.244468	0.842801	-0.598333
cg12966875	SLPI	TSS1500		0.22843	0.826707	-0.598277
cg03526142	SLFN12L;SLFN12L	5'UTR		0.26503	0.863252	-0.598222
cg01556075	C19orf59	TSS1500		0.181419	0.779626	-0.598208
cg27640794	PALLD;PALLD;PALLD	5'UTR	S_Shelf	0.122815	0.720861	-0.598046
cg04244970	SLAMF7	TSS200		0.289743	0.887649	-0.597906
cg16610086	SLC1A3;SLC1A3	TSS200		0.148212	0.745878	-0.597666
cg08718097	HNRNPR;HNRNPR;HNRNPR;HNRNPR	5'UTR	N_Shore	0.0709662	0.668605	-0.597639
cg01606027	LIMK2	TSS1500	N_Shore	0.229732	0.827225	-0.597493
cg09518270	KCNH1;KCNH1	TSS1500	S_Shore	0.16837	0.765716	-0.597346
cg24516901	FAM124B;FAM124B	TSS200		0.226222	0.823532	-0.59731
cg03930964	BCR;BCR	TSS200	N_Shore	0.255331	0.852611	-0.59728
cg26203383	GRAP2	TSS200		0.257595	0.854617	-0.597022
cg00509610	TSEN2;TSEN2;TSEN2;TSEN2;TSEN2	5'UTR	S_Shelf	0.257569	0.854575	-0.597006
cg14035238	WIPF1;WIPF1	5'UTR		0.181314	0.778279	-0.596965
cg02253142	TMOD2;TMOD2	5'UTR	S_Shelf	0.245425	0.842197	-0.596772
cg24749672	BIN2	TSS200		0.352349	0.948749	-0.596399
cg10857250	ZCCHC8	TSS1500	S_Shore	0.220218	0.816539	-0.596321
cg00446900	PTPRE	5'UTR		0.134369	0.73066	-0.596291
cg11411705	TSPAN14;TSPAN14	5'UTR		0.118565	0.714809	-0.596245
cg04214573	ACSL5;ACSL5;ACSL5	TSS200		0.198888	0.794952	-0.596063
cg15761609	FAM20A	TSS1500	S_Shore	0.22844	0.824465	-0.596025
cg11332928	BTBD19;TCTEX1D4	TSS1500	S_Shore	0.0940234	0.68998	-0.595956
cg16476235	DOK2	TSS1500	S_Shore	0.259083	0.85492	-0.595837
cg01342196	IFI16	TSS200		0.228895	0.82473	-0.595836
cg27104271	SLCO2B1;SLCO2B1;SLCO2B1;SLCO2B1	5'UTR		0.153924	0.749618	-0.595694
cg13821008	WIPF1;WIPF1	5'UTR		0.283587	0.879178	-0.595591
cg15559674	ZC3H12D	5'UTR		0.275038	0.870627	-0.595589
cg12571879	C19orf59;C19orf59	5'UTR	N_Shelf	0.323128	0.918511	-0.595383
cg06664668	WFDC1	TSS200	N_Shore	0.149498	0.7447	-0.595203
cg08376992	DPEP2	TSS200		0.224621	0.819712	-0.59509
cg17775490	C20orf123	TSS200		0.275399	0.870391	-0.594992
cg19140262	FBXL4	5'UTR		0.112063	0.706471	-0.594407
cg04499514	C3AR1	TSS200		0.240636	0.834999	-0.594363
cg12354861	C1orf200;PIK3CD	TSS200	S_Shore	0.17882	0.773169	-0.594349
cg08080195	CDC42EP3	5'UTR		0.260238	0.854568	-0.594331
cg17836145	VNN2	TSS200		0.251465	0.845794	-0.594329
cg24028809	RGS17	5'UTR		0.25995	0.854213	-0.594263
cg00447110	SIGLEC7;SIGLEC7	TSS200		0.240012	0.833921	-0.593909
cg18700940	MAP3K14	5'UTR		0.246246	0.839848	-0.593602
cg11130441	C2orf58	TSS200		0.230683	0.824067	-0.593384
cg22911650	SIGLEC7;SIGLEC7	TSS200		0.277874	0.871097	-0.593223
cg00142150	LGALS1	TSS1500	N_Shelf	0.1659	0.759056	-0.593155
cg21108085	CD82;CD82	5'UTR	S_Shelf	0.222357	0.815321	-0.592965
cg16644366	SPN;SPN	5'UTR	N_Shore	0.235036	0.827873	-0.592837
cg06422678	GIMAP8	TSS200		0.177535	0.770335	-0.5928
cg26651950	LGALS2	TSS200		0.227152	0.819935	-0.592783
cg18696027	B2M	TSS1500	N_Shore	0.293527	0.886127	-0.5926
cg13762691	CECR2	TSS200		0.209453	0.802012	-0.592558
cg15159247	MOBKL2A	5'UTR	S_Shelf	0.265579	0.858134	-0.592554
cg23827488	FAM65B	5'UTR	N_Shelf	0.116692	0.709118	-0.592426
cg03840259	GRAP2	TSS200		0.260295	0.852558	-0.592263
cg01404893	CBFA2T3	TSS200		0.244526	0.836674	-0.592147
cg25461508	RGS14	TSS200		0.236954	0.829067	-0.592113
cg04455137	C7orf58;C7orf58	5'UTR		0.202483	0.794431	-0.591949
cg13617155	CD86;CD86	TSS200		0.236187	0.828119	-0.591932
cg09577651	SIRPB1;SIRPB1;SIRPB1	TSS200		0.254211	0.846132	-0.591921
cg02152108	RAC2	TSS1500		0.228972	0.820261	-0.591289
cg03370951	C10orf128	TSS1500		0.26277	0.853891	-0.591121
cg27307183	CDYL;CDYL;CDYL;CDYL	5'UTR		0.243213	0.834278	-0.591065
cg01981354	RNF170;RNF170;RNF170;RNF170;RNF170;RNF170	5'UTR	N_Shelf	0.209639	0.800592	-0.590954
cg06748966	HCST;HCST	TSS200	S_Shore	0.166869	0.75722	-0.590351
cg00586700	FCGRT;FCGRT	TSS1500	N_Shore	0.183003	0.773348	-0.590346
cg13740187	TPM3	TSS200		0.111482	0.701778	-0.590296
cg06650256	CD300LB	TSS200		0.310528	0.900768	-0.590239
cg07210669	S100P	TSS200		0.271093	0.86128	-0.590188
cg23255964	TMEM173	TSS200		0.258488	0.848291	-0.589802
cg14719722	GIMAP8;GIMAP8	5'UTR		0.288165	0.877887	-0.589722
cg23270113	APOC1	TSS1500		0.133793	0.723378	-0.589585
cg03852656	RFC4;RFC4	TSS1500	S_Shore	0.21875	0.808307	-0.589557
cg03343128	C1orf150	TSS1500		0.224218	0.813735	-0.589517
cg09599862	SPOPL	5'UTR	S_Shelf	0.237256	0.826769	-0.589513
cg01464515	KIAA1274	5'UTR		0.136463	0.725827	-0.589363
cg06486093	NKG7	TSS200		0.215664	0.805018	-0.589355
cg20719001	TMEM105	5'UTR		0.292876	0.882188	-0.589313
cg01948217	BPI	TSS200		0.286888	0.876141	-0.589253
cg00333528	GABRR1;GABRR1	5'UTR		0.253355	0.842314	-0.588959
cg23676369	CASS4;CASS4;CASS4;CASS4	TSS1500		0.232137	0.821074	-0.588937
cg05890550	RAP1GAP2;RAP1GAP2	TSS200		0.32882	0.917754	-0.588934
cg12306086	TET2;TET2	5'UTR		0.288052	0.876845	-0.588792
cg13218573	NMNAT1	5'UTR		0.253368	0.8421	-0.588732
cg18150584	ID3	TSS1500	S_Shore	0.104151	0.692627	-0.588476
cg21919599	NLRP3;NLRP3	TSS200		0.222391	0.810667	-0.588277
cg19954286	CCR6;CCR6	5'UTR		0.281733	0.869726	-0.587993
cg16315582	CASP4	TSS200		0.212208	0.800137	-0.587929
cg02605461	RALY;RALY	5'UTR	S_Shore	0.232435	0.820261	-0.587826
cg07375836	ACACA;ACACA	5'UTR	S_Shore	0.279353	0.867138	-0.587785
cg06236987	FLJ34503	TSS1500		0.279245	0.866918	-0.587672
cg03052162	SHMT2;SHMT2;SHMT2;SHMT2;SHMT2;SHMT2;SHMT2;SHMT2	TSS1500	N_Shore	0.23061	0.818248	-0.587638
cg26865879	C8orf76	TSS200	S_Shore	0.056569	0.644146	-0.587577
cg24147838	LAIR1;LAIR1;LAIR1;LAIR1	5'UTR		0.289399	0.876957	-0.587558
cg00604356	PIK3CG	5'UTR	N_Shore	0.217447	0.804906	-0.587459
cg02198625	SIRPB1;SIRPB1;SIRPB1;SIRPB1;SIRPB1;SIRPB1	5'UTR		0.264944	0.852224	-0.58728
cg02043679	ROBO4	TSS200		0.169102	0.756253	-0.587151
cg01437204	PTPN7;PTPN7	TSS1500		0.260691	0.847803	-0.587112
cg17272620	LRG1	TSS1500	N_Shelf	0.233048	0.820059	-0.587011
cg17300047	RCBTB2	TSS1500	S_Shore	0.219589	0.806567	-0.586977
cg26468430	MAFK	5'UTR	S_Shore	0.193275	0.780187	-0.586912
cg13421412	STAB1;STAB1	5'UTR		0.361061	0.947959	-0.586898
cg26606904	ZNF670	TSS1500	S_Shore	0.106736	0.693503	-0.586767
cg25313930	FAM124B;FAM124B	TSS200		0.229985	0.816578	-0.586593
cg03992638	CXXC5	5'UTR	N_Shelf	0.172936	0.759516	-0.58658
cg18018603	BTBD16	TSS200		0.148235	0.734698	-0.586463
cg02695074	SIGLEC12;SIGLEC12	TSS200		0.22486	0.811284	-0.586424
cg17173423	MS4A3;MS4A3;MS4A3	TSS200		0.217747	0.804139	-0.586391
cg15978565	LPIN1	5'UTR		0.260977	0.847308	-0.586331
cg11270042	C17orf108	5'UTR	N_Shore	0.0111188	0.597447	-0.586328
cg25363679	PTPRB;PTPRB	5'UTR		0.273565	0.859199	-0.585633
cg25866075	NLRP12	TSS200		0.285087	0.870537	-0.58545
cg04110105	CCR2;CCR2;CCR2;CCR2	5'UTR		0.251051	0.836375	-0.585324
cg12226009	SLC16A12	5'UTR		0.277455	0.862672	-0.585217
ch.2.3405933F	B3GALT1	5'UTR		0.0539245	0.638931	-0.585007
cg04999148	NEAT1	TSS1500	N_Shore	0.154205	0.739153	-0.584948
cg01138020	SPNS3	TSS200		0.240718	0.825355	-0.584638
cg12005186	FERMT3;FERMT3	TSS200	N_Shore	0.229698	0.814275	-0.584578
cg14098951	PRR7	5'UTR	S_Shore	0.0347919	0.61904	-0.584248
cg07069759	LOC728643	TSS1500		0.237634	0.821799	-0.584165
ch.7.1905850F	CLDN12	5'UTR		0.0813941	0.665446	-0.584052
ch.20.983686F	SLC13A3	5'UTR		0.0602377	0.644196	-0.583958
cg23497683	AFF3	TSS200		0.263882	0.847597	-0.583716
cg23499955	C10orf128	TSS200		0.210812	0.794521	-0.583709
cg25818583	GP6;GP6	TSS200		0.295953	0.879469	-0.583516
cg13747967	CCL22	TSS200		0.217914	0.801392	-0.583478
cg24901637	MMRN1	TSS200		0.262487	0.845907	-0.583421
cg18634479	PTPN6;PTPN6;PTPN6	TSS200		0.195398	0.778631	-0.583233
cg08181251	AVPI1	5'UTR	N_Shelf	0.23148	0.814651	-0.583171
cg02971546	SH3TC1	TSS1500		0.239027	0.822113	-0.583086
cg10009801	TRIM26	5'UTR		0.275543	0.858507	-0.582964
cg00262446	EMCN;EMCN;EMCN;EMCN	5'UTR		0.193071	0.775717	-0.582646
cg03218374	ANGPT4	TSS200		0.0798939	0.662375	-0.582481
cg15881332	PIK3CG	TSS200	N_Shelf	0.282888	0.865367	-0.582478
cg22027204	PNPLA1;PNPLA1	5'UTR		0.261408	0.84386	-0.582452
cg26551865	TRABD	5'UTR	S_Shore	0.217136	0.799492	-0.582356
cg06383241	MAP1LC3B2	TSS200		0.218089	0.800375	-0.582287
cg00510718	PIK3CG;PIK3CG	5'UTR	N_Shelf	0.270505	0.852611	-0.582106
cg14524975	ITGB7	5'UTR	S_Shelf	0.21611	0.798177	-0.582066
cg16380351	SLC25A30	5'UTR	N_Shore	0.0841188	0.666145	-0.582027
cg24847554	DNAH12;DNAH12	TSS1500		0.211771	0.793627	-0.581856
cg17526462	WDFY4	TSS1500		0.257343	0.839022	-0.581679
cg03190513	NEDD9	TSS200		0.29338	0.875022	-0.581642
cg01602153	FAM110B	5'UTR	Island	0.0215601	0.603183	-0.581623
cg07081725	SULT1B1;SULT1B1	5'UTR		0.256734	0.838278	-0.581545
cg12879425	STAP1;STAP1	5'UTR		0.246404	0.827521	-0.581117
cg25132230	PTPRC;PTPRC;PTPRC;PTPRC	5'UTR		0.305084	0.886029	-0.580945
cg05741225	JAKMIP3	TSS1500		0.290138	0.870928	-0.58079
cg20556951	SP6	TSS1500		0.2164	0.797076	-0.580676
cg10843887	ANTXR1;ANTXR1;ANTXR1	TSS1500	N_Shore	0.13758	0.718246	-0.580665
cg18075666	CALD1;CALD1;CALD1	5'UTR		0.245873	0.826457	-0.580583
cg26102475	GMFG	TSS200		0.153325	0.733804	-0.580479
cg12423493	FKBP2;FKBP2	TSS1500	N_Shore	0.255323	0.835777	-0.580454
cg19601328	MAP3K14	5'UTR		0.20585	0.786301	-0.58045
cg09314421	DOK2	TSS200	S_Shore	0.240601	0.820978	-0.580377
cg00450164	TRAF3IP3	5'UTR		0.212744	0.793119	-0.580375
cg13030790	RUNX1;RUNX1	5'UTR		0.203916	0.784198	-0.580282
cg14665413	TLR6	TSS1500		0.163893	0.744148	-0.580255
cg20632143	SLC11A2	5'UTR	N_Shelf	0.250402	0.830571	-0.580168
cg06238491	LAIR1;LAIR1;LAIR1;LAIR1	5'UTR		0.235445	0.815606	-0.58016
cg00559234	CLSTN1;CLSTN1	TSS1500	S_Shore	0.0995821	0.679742	-0.58016
cg10287032	ITSN2;ITSN2;ITSN2	5'UTR		0.28449	0.86461	-0.58012
cg18241962	SEPT9;SEPT9;SEPT9;SEPT9;SEPT9	5'UTR		0.0594629	0.639536	-0.580073
cg04770550	VAV1	TSS1500		0.160517	0.740404	-0.579887
cg18025430	MS4A4A	TSS200		0.280228	0.859957	-0.579729
cg08390172	SDPR;SDPR	5'UTR		0.176509	0.756194	-0.579685
cg23654821	CSRNP1	5'UTR	S_Shore	0.193239	0.772885	-0.579645
cg24107163	FAIM3;FAIM3;FAIM3;FAIM3;FAIM3	5'UTR		0.255284	0.834765	-0.579481
cg08072992	PRKACA	TSS1500	S_Shore	0.0904843	0.669917	-0.579432
cg04108615	CRTC2	TSS1500	S_Shore	0.189653	0.768946	-0.579293
cg17638468	CD200R1;CD200R1;CD200R1;CD200R1	TSS200		0.235885	0.815114	-0.579229
cg12959048	RELT;RELT	5'UTR		0.219418	0.798639	-0.579222
cg13906968	MVP;MVP;C16orf53	TSS200	S_Shelf	0.156622	0.735833	-0.579212
cg12691004	KRCC1	5'UTR	N_Shore	0.255001	0.834062	-0.579062
cg13164537	CD226;CD226	5'UTR		0.260725	0.839595	-0.578871
cg05826245	STYK1	TSS1500	S_Shore	0.254117	0.832927	-0.57881
cg06378434	APBB1IP	5'UTR	S_Shore	0.257735	0.836454	-0.578719
cg10709246	PLVAP;PLVAP	5'UTR	Island	0.342215	0.920766	-0.578551
cg01835695	MGAT1;MGAT1;MGAT1;MGAT1;MGAT1	5'UTR	S_Shore	0.202865	0.781379	-0.578514
cg09225287	SEMA3C	TSS1500	S_Shore	0.243811	0.822313	-0.578502
cg25763716	VCAM1;VCAM1	TSS1500		0.180645	0.759091	-0.578446
cg10005998	DNMBP	5'UTR		0.0733124	0.651598	-0.578285
cg10978799	IL10	TSS200		0.246899	0.825098	-0.578199
cg17654660	RGS14;RGS14	5'UTR		0.292431	0.870587	-0.578156
cg00754027	KIF14	TSS1500	S_Shore	0.256964	0.835039	-0.578075
cg25373595	RAP1GAP2;RAP1GAP2	TSS200		0.376818	0.954828	-0.578009
cg13591783	ANXA1	5'UTR		0.234268	0.812185	-0.577917
cg04340502	GSTA3	TSS1500		0.235728	0.813626	-0.577898
cg02566978	CSK;CSK	5'UTR	S_Shore	0.229798	0.807531	-0.577733
cg23039189	PPFIBP2	TSS1500	N_Shore	0.109338	0.687054	-0.577715
cg21055554	IQCD	5'UTR		0.213171	0.790834	-0.577663
cg04364339	IFIT3;IFIT3	5'UTR		0.0505782	0.628038	-0.57746
cg24993990	CSRNP3	TSS200		0.201571	0.778947	-0.577376
cg23882545	CASP8;CASP8;CASP8;CASP8;CASP8	5'UTR		0.226624	0.803988	-0.577364
cg00187686	TCN1	TSS200		0.298094	0.875386	-0.577293
cg03852144	GLRX;GLRX	TSS1500		0.211512	0.788764	-0.577252
cg24527560	LOC441666	TSS200	S_Shore	0.0738545	0.650998	-0.577143
cg22749810	RNF213;RNF213	5'UTR	S_Shelf	0.267543	0.844675	-0.577132
cg14614563	ARHGAP12	TSS1500	S_Shore	0.134868	0.711985	-0.577117
cg26513689	DAB1	TSS1500	S_Shore	0.116158	0.693252	-0.577094
cg08697847	PIK3R6	TSS200		0.220347	0.79726	-0.576913
cg15683970	FAM165B	TSS1500	N_Shore	0.288562	0.865466	-0.576904
cg16565154	TNFAIP8L2	TSS200		0.185495	0.762351	-0.576856
cg13267324	STAB1	TSS200		0.22926	0.8059	-0.57664
cg27255239	RFX8	TSS1500	S_Shore	0.167986	0.744524	-0.576538
cg06881695	TRIM26	5'UTR		0.21522	0.791718	-0.576498
cg04376887	CDT1	TSS1500	N_Shore	0.257722	0.83414	-0.576418
cg03017653	TTC13;TTC13;ARV1	TSS1500	S_Shore	0.215532	0.791842	-0.57631
cg15371617	HAVCR2;HAVCR2	5'UTR		0.23469	0.81098	-0.57629
cg08578023	CTSS;CTSS	5'UTR		0.24022	0.816498	-0.576278
cg06654697	ITGB2;ITGB2	5'UTR		0.122158	0.698426	-0.576268
cg15691199	CEBPE	TSS1500		0.180133	0.756341	-0.576208
cg00282706	ANO2	TSS200		0.241349	0.817509	-0.57616
cg11214001	CAST;CAST;CAST;CAST;CAST;CAST;CAST;CAST;CAST;CAST;CAST	TSS1500		0.213823	0.789841	-0.576017
cg25628989	TNKS1BP1	TSS1500	S_Shore	0.252793	0.828495	-0.575702
cg12914657	GIMAP1	TSS200	N_Shelf	0.177157	0.752851	-0.575694
cg16905265	IKZF1	5'UTR	S_Shelf	0.0754778	0.65116	-0.575682
cg26886976	CD300LD;C17orf77	TSS200		0.257148	0.832549	-0.575401
cg24065504	ANKRD22	TSS1500		0.265235	0.840524	-0.575289
cg13209122	ITPKB	TSS1500	S_Shore	0.115285	0.690343	-0.575058
cg10435706	LATS1	TSS1500	S_Shore	0.158511	0.73356	-0.575049
cg01903374	TNFAIP8L2	5'UTR		0.299768	0.874736	-0.574968
cg15214448	HS3ST3A1	TSS1500	S_Shore	0.156402	0.731336	-0.574934
cg19708659	KANK3	5'UTR	N_Shore	0.125212	0.700014	-0.574802
cg24364668	CCDC80;CCDC80;CCDC80	5'UTR		0.139982	0.71466	-0.574678
cg05524354	PTPRE	5'UTR		0.217676	0.792323	-0.574647
cg12205230	TPM3	TSS1500		0.234699	0.809314	-0.574616
cg01657995	C6orf48;C6orf48;SNORD52	5'UTR	S_Shelf	0.187713	0.762291	-0.574578
cg16911583	TMEM149;U2AF1L4;U2AF1L4	TSS200	S_Shore	0.245099	0.819663	-0.574564
cg17240987	WFDC3;DNTTIP1	TSS1500	S_Shore	0.198429	0.77285	-0.574421
cg19589060	HK3	TSS200		0.284434	0.85882	-0.574386
cg07280097	GP9	TSS200		0.313177	0.887515	-0.574337
cg07586331	VRK1	TSS1500	N_Shore	0.0819907	0.656321	-0.57433
cg15936990	WASF2	5'UTR	N_Shore	0.0778559	0.65196	-0.574104
cg05524740	CNR2	5'UTR	N_Shelf	0.286989	0.861001	-0.574012
cg10981439	TREM1;TREM1	5'UTR		0.256194	0.83013	-0.573936
cg14580628	NNT;NNT	TSS1500	N_Shore	0.0990879	0.672996	-0.573908
cg13214190	PIK3CG	TSS200	N_Shelf	0.274093	0.847814	-0.573721
cg14578677	TLR6	TSS1500		0.304481	0.8782	-0.573718
cg01768686	SPNS3	TSS200		0.269052	0.842603	-0.573551
cg17684207	LOC285796	TSS1500		0.313064	0.886283	-0.573219
cg12491659	GAPT	TSS1500		0.222287	0.795484	-0.573197
cg24098643	TRIM5;TRIM5;TRIM5	TSS200		0.0787363	0.651907	-0.573171
cg26683005	CARD8	TSS200		0.180988	0.754153	-0.573165
cg17734802	DIO1;DIO1;DIO1;DIO1	TSS1500	S_Shelf	0.299467	0.872112	-0.572646
cg15281283	MX2	TSS200		0.226503	0.798959	-0.572456
cg22828110	F2RL2;IQGAP2	TSS200		0.0873069	0.659443	-0.572136
cg13581832	IL17RE;IL17RE;IL17RE	TSS1500		0.231607	0.803734	-0.572127
cg03789645	CUL1	TSS1500	N_Shore	0.128164	0.700244	-0.572079
ch.5.762713R	PRLR	5'UTR		0.0547513	0.626692	-0.57194
cg14851700	GLUL;GLUL	TSS1500	S_Shore	0.257491	0.829325	-0.571834
cg23512558	MAP1LC3B2	TSS200		0.166095	0.737703	-0.571608
cg26889953	CYFIP1	5'UTR		0.357988	0.929571	-0.571583
cg23509272	GHDC;GHDC;GHDC;GHDC	TSS200		0.234367	0.805886	-0.571518
cg19466818	MIR142	TSS1500		0.210038	0.781292	-0.571254
cg17925829	TYROBP;TYROBP	TSS200		0.111568	0.682812	-0.571244
cg08767044	LITAF;LITAF;LITAF;LITAF	5'UTR	N_Shore	0.281677	0.85277	-0.571093
cg25631936	CNOT8	5'UTR	S_Shore	0.195933	0.766931	-0.570998
cg16597045	C1orf200;PIK3CD	TSS1500	S_Shore	0.240637	0.811563	-0.570926
cg00025591	S100B	TSS1500		0.188267	0.759116	-0.570849
cg04212021	MGAT1;MGAT1;MGAT1;MGAT1;MGAT1	5'UTR	S_Shore	0.279658	0.850463	-0.570805
cg26534847	BPI	TSS200		0.178142	0.748925	-0.570783
cg24203709	SPTBN5	TSS1500		0.152929	0.723507	-0.570577
cg10797920	TPD52L2;TPD52L2;TPD52L2;TPD52L2;TPD52L2;TPD52L2	TSS1500	N_Shore	0.117592	0.687987	-0.570395
cg21655830	C21orf84	TSS1500		0.236203	0.806496	-0.570293
cg26359133	SH2B3	5'UTR	S_Shelf	0.216391	0.78663	-0.570238
cg08470991	TMC8;TMC6	TSS1500	N_Shore	0.276538	0.846673	-0.570135
cg25134306	UBE2D2;UBE2D2	5'UTR	S_Shelf	0.272034	0.842144	-0.570111
cg02402368	ANGPT2;ANGPT2;ANGPT2;ANGPT2;ANGPT2;ANGPT2;MCPH1	5'UTR	N_Shelf	0.104731	0.674726	-0.569995
cg12700074	AKAP7;AKAP7;AKAP7	TSS200		0.0310903	0.600757	-0.569666
cg23859630	GPSM3	5'UTR	N_Shelf	0.182098	0.751452	-0.569353
cg16331599	CD86;CD86	TSS200		0.297087	0.866177	-0.56909
cg26853855	CSRNP3	TSS200		0.254067	0.823024	-0.568957
cg17406359	TRPM2	TSS1500		0.29949	0.868395	-0.568905
cg25746134	PTPN7;PTPN7	TSS1500		0.188475	0.757366	-0.568891
cg13736811	TMEM91	5'UTR	S_Shelf	0.21913	0.787828	-0.568698
cg08670465	LCP2	TSS1500		0.247356	0.815991	-0.568634
cg15212266	ALPL;ALPL	5'UTR		0.198746	0.767355	-0.568609
cg13885155	WIPF1;WIPF1	5'UTR		0.0917422	0.660305	-0.568563
cg08792995	SCML4	TSS200		0.0581207	0.626667	-0.568546
cg20021784	CFLAR;CFLAR;CFLAR	5'UTR	S_Shore	0.253543	0.822047	-0.568503
cg20659941	NEDD4L;NEDD4L;NEDD4L;NEDD4L;NEDD4L;NEDD4L;NEDD4L;NEDD4L;NEDD4L	5'UTR		0.280358	0.848799	-0.568441
cg22175006	ACSL3;ACSL3	5'UTR		0.271945	0.840181	-0.568235
cg11812748	CNST;CNST	5'UTR	S_Shelf	0.22887	0.797073	-0.568203
cg13023677	FAM53C;FAM53C	5'UTR	S_Shore	0.243465	0.811632	-0.568167
cg01447281	RERE;RERE;RERE	5'UTR	N_Shore	0.162304	0.730406	-0.568103
cg26530485	LUZP1;LUZP1	TSS1500		0.204306	0.7723	-0.567994
cg09324018	FAM49A	5'UTR		0.231966	0.799858	-0.567892
cg26522946	SRGN	TSS1500		0.285556	0.853404	-0.567848
cg00922378	GPR132	5'UTR		0.182503	0.750234	-0.567731
cg09554856	LMO2	TSS1500		0.230784	0.798503	-0.567719
cg22029587	INPP5D;INPP5D	TSS200	N_Shore	0.24715	0.814804	-0.567654
cg16393012	ARHGDIB	5'UTR		0.250315	0.817841	-0.567526
cg12232903	CLNK	TSS200		0.251394	0.818859	-0.567465
cg21328082	TREM1	TSS200		0.245863	0.813257	-0.567394
cg26389330	SPARC	5'UTR		0.313406	0.880784	-0.567378
cg08672140	LHFPL2	5'UTR		0.255946	0.823213	-0.567267
cg01028364	RAB27A;RAB27A;RAB27A;RAB27A	5'UTR		0.218501	0.785713	-0.567212
cg19850333	CCRL2;CCRL2	TSS1500		0.184492	0.751695	-0.567203
cg02914427	SPN;SPN	TSS200	N_Shore	0.25562	0.822771	-0.567151
cg02997962	C20orf26;CRNKL1;C20orf26	5'UTR	S_Shelf	0.283189	0.850309	-0.56712
cg15125868	FAM165B	TSS1500	N_Shore	0.256616	0.823583	-0.566967
cg13505393	LRRC32;LRRC32	5'UTR	N_Shelf	0.138152	0.705107	-0.566955
cg12360935	LOC257358	TSS1500		0.295757	0.862708	-0.566951
cg21857598	CD180	TSS200		0.259252	0.826036	-0.566784
cg27236490	MPEG1	TSS200		0.278987	0.845762	-0.566775
cg26108976	KIAA0247	5'UTR	S_Shelf	0.229149	0.795758	-0.566609
cg03928812	TCN1	TSS1500		0.305345	0.871852	-0.566508
cg05864433	AMZ1	5'UTR	N_Shore	0.234277	0.80054	-0.566263
cg18768238	WDFY4	TSS1500		0.260213	0.826315	-0.566102
cg01646461	CCR6;CCR6	5'UTR		0.297928	0.863957	-0.566029
cg08677655	SCARF1;SCARF1;SCARF1;SCARF1;SCARF1	TSS200	S_Shore	0.146653	0.712488	-0.565835
cg14525270	TIE1	TSS200	N_Shelf	0.215447	0.78118	-0.565734
cg06750410	ANKRD55;ANKRD55	TSS200		0.264704	0.830333	-0.565629
cg07310406	MLC1;MLC1	TSS1500	N_Shelf	0.274561	0.839904	-0.565342
cg04928457	SORBS2	5'UTR		0.271484	0.83678	-0.565296
cg25795456	PRPF31;TFPT	TSS1500	N_Shore	0.129616	0.694839	-0.565222
cg12279138	DEGS1;DEGS1	TSS1500	N_Shore	0.176162	0.74131	-0.565148
cg00762678	CBFA2T3;CBFA2T3	5'UTR	N_Shelf	0.246274	0.81133	-0.565056
cg00834924	AKAP13;AKAP13	5'UTR		0.0911804	0.65608	-0.564899
cg24960799	FAM65B	5'UTR	N_Shore	0.262796	0.827686	-0.56489
cg09158314	TNFSF13B;TNFSF13B;TNFSF13B;TNFSF13B	5'UTR		0.192401	0.757271	-0.56487
cg12024826	WDFY4	TSS200		0.277378	0.842182	-0.564804
cg14655316	TMEM173	5'UTR		0.260169	0.82487	-0.564701
cg11982525	PIK3CG	TSS1500	N_Shelf	0.185109	0.749547	-0.564438
cg03866192	RAP1GAP2;RAP1GAP2	TSS200		0.267522	0.831509	-0.563988
cg08251901	ARHGDIB	TSS1500		0.285687	0.849653	-0.563966
cg18817487	HAL	TSS200	S_Shore	0.126881	0.690701	-0.56382
cg12967164	ELFN1	5'UTR	Island	0.329243	0.89304	-0.563797
cg24124703	MEF2C;MEF2C	5'UTR		0.106862	0.670622	-0.56376
cg15309910	CD93	TSS1500		0.357772	0.921324	-0.563553
cg23035449	ZNF710	5'UTR		0.247978	0.811456	-0.563478
cg07998554	EMR3	TSS200		0.227464	0.790834	-0.563369
cg07856138	SPN;SPN	TSS1500	N_Shelf	0.284661	0.848008	-0.563347
cg01441777	CSNK1E;CSNK1E	TSS1500	S_Shore	0.10663	0.669952	-0.563322
cg26269802	MYO1F	TSS200		0.249566	0.812643	-0.563077
cg24811290	FAM198B;FAM198B;FAM198B	5'UTR		0.273419	0.836409	-0.56299
cg00083659	C22orf33;C22orf33	TSS1500		0.190336	0.753234	-0.562898
cg26101277	CCL1	TSS200		0.216944	0.779802	-0.562858
cg26389380	ATG7;ATG7;ATG7	5'UTR		0.2813	0.84393	-0.56263
cg06624527	CD4	TSS200		0.129827	0.692445	-0.562618
cg15348974	CYTH4;CYTH4	5'UTR		0.25106	0.813559	-0.562499
cg20391895	CLNK	TSS200		0.292894	0.855309	-0.562415
cg14097440	C14orf43	5'UTR	N_Shelf	0.114098	0.676487	-0.562389
cg24519108	ANGPT2;ANGPT2;ANGPT2;MCPH1	TSS1500	N_Shelf	0.220819	0.783195	-0.562376
cg19540425	FGD4	5'UTR		0.0606247	0.622929	-0.562304
cg18940763	XBP1;XBP1	TSS1500	S_Shore	0.280876	0.843106	-0.56223
cg05839875	FYB;FYB	5'UTR		0.27738	0.839542	-0.562162
cg08477641	TREX1;TREX1;TREX1;TREX1	5'UTR		0.103391	0.665425	-0.562034
cg08191854	TRPM2	TSS200		0.261134	0.823104	-0.56197
cg17892259	HIVEP3;HIVEP3	5'UTR		0.254131	0.816021	-0.561889
cg24384816	SRC	TSS1500	N_Shore	0.234738	0.796499	-0.56176
cg20117742	LAIR1;LAIR1	TSS200		0.274414	0.836153	-0.561739
cg03568017	SEPT9;SEPT9;SEPT9	5'UTR		0.183367	0.745076	-0.561709
cg16741573	GALNT1	TSS1500		0.245192	0.806757	-0.561565
cg09433910	WDR81;WDR81;WDR81	TSS1500	N_Shore	0.268479	0.830001	-0.561522
cg16514615	RASGEF1C	5'UTR	N_Shore	0.256524	0.817756	-0.561233
cg24718756		5'UTR		0.191863	0.753055	-0.561192
cg10952220	CCRL2;CCRL2	TSS1500		0.113598	0.674786	-0.561188
cg23942604	NKG7;NKG7	5'UTR		0.252318	0.813438	-0.56112
cg24905196	IQCB1;IQCB1;EAF2	TSS1500	S_Shore	0.237046	0.79812	-0.561074
cg21031128	DOK2	TSS200	S_Shore	0.286948	0.847948	-0.561001
cg27263049	SPATC1;SPATC1	TSS1500		0.262575	0.823528	-0.560954
cg17540545	FXYD1;FXYD1	5'UTR	N_Shelf	0.24767	0.808491	-0.560821
cg08557120	SGMS1	5'UTR		0.171029	0.731698	-0.56067
cg19440734	CAMP	TSS200		0.287798	0.848304	-0.560505
cg24311135	SIRPB2;SIRPB2	TSS200		0.225082	0.785491	-0.560408
ch.2.1123873R	MCFD2;MCFD2;MCFD2;MCFD2;MCFD2;MCFD2;MCFD2	5'UTR		0.0414357	0.601593	-0.560158
cg13606421	GALNTL2	TSS200		0.190956	0.750805	-0.559849
cg24684349	CCND3;CCND3	5'UTR		0.220653	0.780368	-0.559715
cg11979846	ZNF124	TSS1500	S_Shore	0.178121	0.737805	-0.559684
cg20596647	FYN	5'UTR		0.1901	0.749746	-0.559646
cg24598948	LOC441666	TSS200	S_Shore	0.0821788	0.64169	-0.559512
cg06741198	LATS1	TSS1500	S_Shore	0.163226	0.722725	-0.559499
cg14856606	C4BPA	TSS200		0.315029	0.874388	-0.559359
cg02520639	PAG1	5'UTR	N_Shelf	0.277484	0.836827	-0.559342
cg02233614	PFKFB2;PFKFB2	5'UTR	S_Shore	0.212732	0.771703	-0.558971
cg25827710	LCP1	5'UTR		0.206211	0.765037	-0.558826
cg13531667	MCC	TSS1500	S_Shore	0.24528	0.804102	-0.558822
cg09750775	ERAP2;ERAP2;ERAP2;ERAP2	5'UTR		0.135456	0.694017	-0.55856
cg07436701	MMRN2;SNCG	TSS200		0.220503	0.779003	-0.5585
cg09499849	ACVR1;ACVR1	5'UTR		0.0399879	0.598359	-0.558371
cg21640432	FFAR2	TSS1500		0.259755	0.818112	-0.558357
cg26437842	WDFY4	TSS200		0.304419	0.862672	-0.558253
cg25593954	SPOP;SPOP;SPOP;SPOP;SPOP;SPOP	5'UTR	N_Shore	0.183798	0.741843	-0.558045
cg09316306	TLR1	TSS1500		0.317485	0.875349	-0.557864
cg16499645	VPS28;NFKBIL2;VPS28	TSS1500	S_Shore	0.191043	0.748864	-0.557821
cg22108567	MIR589;FBXL18	TSS200	S_Shore	0.266325	0.823986	-0.557661
cg20871826	CAMKK1;CAMKK1;CAMKK1	5'UTR	N_Shore	0.247367	0.804896	-0.557528
cg12167823	CASP3;CCDC111;CASP3	TSS1500	S_Shore	0.259951	0.817401	-0.557451
cg04940329	KRT23	5'UTR		0.303875	0.860951	-0.557076
cg12415720	C13orf23;C13orf23;NHLRC3;NHLRC3	TSS1500	S_Shore	0.237041	0.793901	-0.556859
cg13278004	SP140L	TSS200		0.215935	0.772775	-0.55684
cg25587662	NAPG	TSS1500	N_Shore	0.322535	0.879235	-0.5567
cg09759289	ZNF395	5'UTR		0.227095	0.783674	-0.55658
cg07946977	DUSP10;DUSP10;DUSP10	5'UTR		0.257293	0.813848	-0.556555
cg12141611	C14orf159;C14orf159;C14orf159;C14orf159;C14orf159;C14orf159	5'UTR		0.0555368	0.612031	-0.556495
cg14418802	H6PD	5'UTR		0.235861	0.792337	-0.556477
cg18686576	TMEM14C;TMEM14C	TSS1500	N_Shore	0.19963	0.756024	-0.556394
cg23666117	C6orf47;BAT4	TSS1500	S_Shore	0.335157	0.891421	-0.556264
cg22700686	S100A2	TSS1500		0.185685	0.741945	-0.55626
cg13414679	CTTN;CTTN	TSS1500	N_Shore	0.0685352	0.624757	-0.556222
cg15818715	PARVG;PARVG;PARVG;PARVG;PARVG;PARVG	5'UTR		0.265469	0.821662	-0.556193
cg04846203	MPZL1;MPZL1;MPZL1	TSS1500	N_Shore	0.114282	0.670339	-0.556057
cg16007497	PPBPL1	TSS1500		0.224135	0.780096	-0.555961
cg17597631	RERE;RERE;RERE	5'UTR		0.30248	0.858305	-0.555825
cg11856308	ATAD3A;ATAD3A;ATAD3A	5'UTR	S_Shore	0.326136	0.881945	-0.555809
cg21484586	HPN;HPN	5'UTR	Island	0.237055	0.792803	-0.555748
cg16002523	FAM157A	TSS1500		0.243891	0.799483	-0.555592
cg04840108	TLR6	TSS1500		0.143339	0.698929	-0.55559
cg05210338	NSFL1C;NSFL1C;NSFL1C	TSS200	S_Shore	0.219755	0.775064	-0.555309
cg04046364	AVIL	TSS1500		0.26949	0.824682	-0.555191
cg18614779	SIGLEC6;SIGLEC6;SIGLEC6	TSS200		0.211117	0.766186	-0.55507
cg16467656	SNRPD1	TSS200	N_Shore	0.274283	0.829084	-0.554801
cg06000732	TMEM144	TSS1500	N_Shore	0.240137	0.794886	-0.554749
cg09076788	ITPRIPL2;ITPRIPL2	TSS1500	N_Shore	0.0846906	0.639374	-0.554684
cg16260696	TBC1D10C	TSS1500	S_Shelf	0.112706	0.667234	-0.554529
cg25521400	B3GNT2	5'UTR		0.296818	0.851192	-0.554374
cg03150042	ITGB2;ITGB2;ITGB2	5'UTR		0.172339	0.726439	-0.554099
cg17235179	CNOT8	5'UTR	S_Shelf	0.273992	0.828045	-0.554053
cg25358853	CCRL2;CCRL2	TSS1500		0.175826	0.729848	-0.554021
cg22900607	GNG7	5'UTR	Island	0.298652	0.852541	-0.553889
cg26366091	CHI3L2;CHI3L2	TSS200		0.313153	0.867026	-0.553872
cg18545596	GRAP2	5'UTR		0.161663	0.715195	-0.553532
cg11496559	TMEM108;TMEM108	5'UTR		0.259673	0.8132	-0.553527
cg10096215	DPEP2	TSS1500		0.248604	0.801985	-0.553381
cg20520888	SPATC1;SPATC1	TSS1500		0.206608	0.759602	-0.552994
cg09829580	ITGB2;ITGB2;ITGB2	5'UTR		0.233504	0.786467	-0.552963
ch.9.178852F	PTPRD;PTPRD	5'UTR		0.0644822	0.617296	-0.552814
cg19653345	PARVG;PARVG;PARVG;PARVG;PARVG;PARVG	5'UTR		0.254067	0.806731	-0.552664
cg06385449	FERMT3;FERMT3	TSS200	N_Shore	0.25848	0.811102	-0.552622
cg17980119	PLCD4	TSS200		0.146817	0.699246	-0.55243
cg18531146	TEAD1	5'UTR		0.122342	0.674741	-0.552399
cg17542751	PARVG;PARVG	TSS200		0.181081	0.733454	-0.552373
cg05037622	JPH2;JPH2	TSS1500		0.151966	0.704269	-0.552303
cg17928895	CTSZ	TSS1500	S_Shore	0.262829	0.815125	-0.552296
cg00512404	ARHGDIB	TSS200		0.316488	0.868716	-0.552228
cg26175287	C14orf139	TSS1500		0.30204	0.854253	-0.552213
cg08545593	CTSZ	TSS1500	S_Shore	0.288933	0.841098	-0.552166
cg26149678	IL18BP;IL18BP;IL18BP;IL18BP;IL18BP	TSS200		0.293859	0.845999	-0.552141
cg12882572	DUSP14	5'UTR	S_Shore	0.126995	0.678981	-0.551986
cg15219347	PLVAP	TSS1500	S_Shore	0.197415	0.749274	-0.55186
cg04160753	C10orf91	TSS1500		0.299814	0.851517	-0.551703
cg02067584	C17orf59	TSS1500	S_Shore	0.285451	0.837063	-0.551612
cg03364683	DDX60L	TSS1500	S_Shore	0.271537	0.823038	-0.551502
cg07053114	PTPRE	5'UTR		0.355839	0.907322	-0.551483
cg06499262	NFAT5;NFAT5;NFAT5;NFAT5;NFAT5	TSS1500	N_Shore	0.264887	0.816334	-0.551447
cg05596756	FAM113B;FAM113B;LOC100233209	5'UTR		0.334854	0.885988	-0.551134
cg15902874	HECTD1	TSS1500	S_Shore	0.108253	0.659303	-0.55105
cg12769118	C1orf150	TSS200		0.270361	0.821251	-0.550891
cg21188037	MYO1G;MYO1G	5'UTR		0.249176	0.800016	-0.55084
cg27360210	GMFG	TSS200		0.25799	0.808807	-0.550817
cg00093058	RHOT2	TSS200	Island	0.0938837	0.644453	-0.550569
cg18980148	ST3GAL1;ST3GAL1	5'UTR		0.308661	0.859132	-0.550471
cg14251777	GIMAP8	TSS1500		0.242183	0.792649	-0.550465
cg23668335	C19orf76;PRMT1;PRMT1;PRMT1	TSS1500	N_Shore	0.28686	0.837305	-0.550445
cg26787539	CDT1	TSS1500	N_Shore	0.228281	0.778698	-0.550416
cg09895325	SRRM1	TSS1500	N_Shore	0.324993	0.875377	-0.550384
cg07577997	C1orf161	TSS1500		0.277847	0.827747	-0.549901
cg15552238	EMR3	TSS200		0.272416	0.822006	-0.549589
cg04097334	DIRC1	5'UTR		0.178199	0.727678	-0.549479
cg12401842	CLEC4A;CLEC4A;CLEC4A;CLEC4A	TSS200		0.314097	0.863534	-0.549438
cg03459656	ITGA2B	TSS1500	S_Shelf	0.261304	0.810687	-0.549382
cg04706627	TMEM150B	TSS200		0.252638	0.801958	-0.549321
cg03106245	SPI1;SPI1;SPI1;SPI1	5'UTR	Island	0.323501	0.872669	-0.549168
cg04399632	TXNDC11	TSS1500	S_Shore	0.252701	0.801733	-0.549032
cg00365692	SIGLECP3	TSS200		0.245646	0.79461	-0.548964
cg10464462	RFFL	TSS1500	S_Shore	0.168523	0.717419	-0.548896
cg06874426	ABI3;GNGT2;ABI3	TSS200		0.256511	0.805191	-0.54868
cg01383955	NFAM1	TSS200		0.0496752	0.598318	-0.548642
cg13856643	RAB17	TSS1500		0.195658	0.744277	-0.548619
cg24860886	GRHL3	TSS1500	N_Shelf	0.183635	0.732242	-0.548608
cg24285543	GIMAP8;GIMAP8	5'UTR		0.231351	0.77988	-0.548529
cg12433486	PKM2;PKM2;PKM2	5'UTR	N_Shore	0.134897	0.683409	-0.548512
cg26457248	MBP;MBP	5'UTR	N_Shelf	0.319481	0.867986	-0.548505
cg00769882	HSPA6	TSS1500	N_Shore	0.282706	0.831129	-0.548423
cg01453469	CNPY3	TSS1500	N_Shore	0.284433	0.832609	-0.548176
cg16826777	MAP3K14	5'UTR		0.202848	0.750955	-0.548107
cg03348161	MS4A3;MS4A3;MS4A3	TSS200		0.247482	0.795449	-0.547966
cg14004161	SNX22	TSS1500	N_Shore	0.294676	0.842479	-0.547802
cg03065612	NLRC3	TSS1500		0.268088	0.815846	-0.547759
cg04002454	SP140L;SP140L	5'UTR		0.238964	0.786652	-0.547688
cg02023043	NACAD	TSS1500	S_Shore	0.1804	0.728063	-0.547663
cg00037681	FAM113B;LOC100233209;FAM113B	5'UTR		0.291741	0.839316	-0.547575
cg24938761	MOBKL2A	5'UTR	N_Shelf	0.312827	0.860352	-0.547525
cg19391247	TGM6	TSS1500		0.221126	0.768537	-0.547411
cg01324474	GPR84	TSS1500		0.305327	0.852545	-0.547219
cg20807852	ANKRD40	TSS1500	S_Shore	0.193889	0.741089	-0.5472
ch.7.3189261R	PRKAG2;PRKAG2	5'UTR		0.104946	0.651925	-0.546979
cg03190661	TMC8;TMC6	TSS200	N_Shore	0.192416	0.739234	-0.546819
cg08420239	ZNF768	TSS1500	S_Shore	0.155353	0.702159	-0.546806
cg24780185	OIT3	TSS200		0.299912	0.846708	-0.546796
cg26387796	GIMAP8	TSS200		0.22824	0.774777	-0.546536
cg27459529	WDFY4	TSS1500		0.306692	0.853034	-0.546343
cg27215100	C17orf62;C17orf62;C17orf62	5'UTR	N_Shore	0.415234	0.961495	-0.546261
cg14871333	ALDH3B1;ALDH3B1;ALDH3B1	TSS200		0.090474	0.636708	-0.546234
cg06465011	CRISPLD2	5'UTR		0.313498	0.859637	-0.546139
cg22499893	SFRS13A;SFRS13A	TSS1500	S_Shore	0.248908	0.794986	-0.546079
cg03640465	SLC2A9	TSS1500		0.274148	0.820181	-0.546032
cg15222091	CCR6;CCR6	5'UTR		0.289041	0.834743	-0.545702
cg09842118	RNASE3	5'UTR		0.263303	0.808945	-0.545642
cg04554131	RUNX3	TSS200		0.258901	0.804537	-0.545635
cg19921917	PALLD;PALLD;PALLD;PALLD	5'UTR		0.24265	0.788284	-0.545634
cg01276381	LATS1	TSS1500	S_Shore	0.169389	0.71469	-0.545301
cg00022688	ACSL5;ACSL5;ACSL5;ACSL5	5'UTR		0.237971	0.783065	-0.545094
cg04880751	KMO	TSS1500		0.293862	0.838761	-0.544899
cg08560387	TSPAN14;TSPAN14	5'UTR		0.239677	0.784565	-0.544888
cg07259110	ICAM2;ICAM2;ICAM2;ICAM2	TSS1500		0.236609	0.781393	-0.544784
cg12829325	IL10RB	TSS1500	N_Shore	0.0715214	0.616261	-0.54474
cg00143527	MESDC1	TSS1500	N_Shore	0.157729	0.702391	-0.544662
cg07723365	C19orf59	TSS1500	N_Shelf	0.254062	0.798724	-0.544662
cg07328351	S100B	TSS1500		0.207072	0.75165	-0.544577
cg02633924	SEPT9;SEPT9;SEPT9	5'UTR		0.149844	0.694413	-0.544569
cg07337290	APOB48R	TSS1500	S_Shore	0.233595	0.77815	-0.544555
cg19110684	HAVCR2	TSS1500		0.245038	0.789582	-0.544543
cg23741006	TCN1	TSS200		0.275132	0.81965	-0.544518
cg03058556	ZBTB9	TSS1500	N_Shore	0.200199	0.744473	-0.544274
cg07216133	RREB1;RREB1;RREB1;RREB1	5'UTR	S_Shore	0.226582	0.77078	-0.544199
cg06177754	MIR550-2	TSS1500	S_Shelf	0.275984	0.820136	-0.544153
cg03512248	PTAFR;PTAFR	5'UTR		0.225265	0.769341	-0.544075
cg02931058	KLHL30	TSS200	N_Shore	0.253086	0.797107	-0.544021
cg14989252	GAPT	TSS1500		0.149692	0.693663	-0.543971
cg03728559	NOB1	TSS1500	S_Shore	0.135825	0.679767	-0.543942
cg02543462	IL1RN;IL1RN;IL1RN;IL1RN	TSS200		0.271484	0.815189	-0.543705
cg10439737	KRTAP12-3;C21orf29	TSS200		0.344993	0.888628	-0.543635
cg07178550	CSGALNACT2	TSS1500	Island	0.0633426	0.606794	-0.543451
cg26661623	ASGR2;ASGR2;ASGR2	TSS1500		0.243779	0.787001	-0.543222
cg03521113	LRMP	TSS1500		0.133301	0.676456	-0.543155
cg11207353	LRRC25	TSS200		0.181892	0.72485	-0.542957
cg18890556	FAM124B;FAM124B;FAM124B;FAM124B	5'UTR		0.320361	0.863118	-0.542757
cg21787386	MLL2	TSS1500	N_Shelf	0.162214	0.70496	-0.542746
cg00414166	ALDH3B1;ALDH3B1;ALDH3B1	TSS200		0.0585864	0.601312	-0.542726
cg21557108	ATP8B4	5'UTR		0.324807	0.867431	-0.542624
cg21736592	CYTH4	TSS200		0.184146	0.726667	-0.542522
cg03505225	RNASE2	5'UTR		0.278994	0.82134	-0.542347
cg10132694	LAIR1;LAIR1	TSS200		0.31041	0.852684	-0.542274
cg07720188	TNFRSF19	TSS1500		0.0154921	0.557744	-0.542252
cg13292636	DOK2	TSS200	S_Shore	0.250162	0.792407	-0.542245
cg20438277	CD93	TSS200		0.181646	0.723849	-0.542203
cg16749930	IL18BP;IL18BP;IL18BP;IL18BP;IL18BP;IL18BP;IL18BP	TSS1500		0.231121	0.773204	-0.542083
cg23729443	BGLAP	TSS200	N_Shelf	0.293459	0.835151	-0.541691
cg09137630	ZC3H4	TSS1500	S_Shore	0.277814	0.81933	-0.541516
cg14114546	LHFPL2	5'UTR		0.164399	0.705837	-0.541437
cg16001418	HCST;HCST	TSS200	S_Shore	0.187531	0.728838	-0.541306
cg26712809	CASS4;CASS4;CASS4;CASS4	TSS1500		0.273809	0.81509	-0.541281
cg06670612	CEACAM21;CEACAM21	TSS200		0.104897	0.646145	-0.541248
cg15726700	LRRC33	5'UTR	S_Shelf	0.270478	0.811317	-0.540839
cg24384195	PIK3CG	TSS1500	N_Shelf	0.310196	0.850951	-0.540755
cg24834199	LBR;LBR	5'UTR	N_Shore	0.0989122	0.639614	-0.540701
cg05948408	MEF2C;MEF2C	5'UTR	N_Shore	0.0280744	0.568768	-0.540694
cg16321975	INPP5D;INPP5D	TSS200	N_Shore	0.292491	0.833122	-0.540632
cg19792802	CTSW	TSS200		0.267964	0.80857	-0.540605
cg19050266	GIMAP8	TSS200		0.158963	0.699197	-0.540234
cg14714391	F2R	TSS1500	N_Shore	0.335553	0.875741	-0.540188
cg07837085	SLAMF7	TSS200		0.299254	0.839439	-0.540185
cg25338707	FERMT3;FERMT3	TSS1500	N_Shore	0.260401	0.800526	-0.540125
cg09774932	WNT5B	TSS1500		0.174631	0.714713	-0.540082
cg09897970	C16orf54	TSS200		0.268465	0.808466	-0.540001
cg26620176	CCL25	TSS1500	S_Shore	0.340491	0.880301	-0.53981
cg27376024	LGALS12;LGALS12;LGALS12;LGALS12;LGALS12;LGALS12	5'UTR		0.183194	0.722949	-0.539755
cg22111043	MYO1G	TSS1500		0.255869	0.795594	-0.539725
cg24154340	CD48	TSS1500		0.255675	0.795316	-0.539642
cg11558551	BST2	TSS200		0.184625	0.724235	-0.539609
cg24128316	MYOM1;MYOM1;MYOM1;MYOM1	5'UTR		0.225773	0.765269	-0.539496
cg11606215	PLAC8;PLAC8	TSS200		0.203632	0.743066	-0.539434
cg17515545	HPSE;HPSE;HPSE	TSS1500	S_Shore	0.107421	0.646696	-0.539275
cg03103888	TMCO3	5'UTR	S_Shore	0.124832	0.66396	-0.539129
cg04317047	MIR143;LOC728264	TSS200		0.126931	0.666034	-0.539103
cg26315984	TNFSF4	TSS200		0.280983	0.819995	-0.539012
cg03467405	PARVG;PARVG;PARVG;PARVG;PARVG;PARVG	5'UTR		0.266895	0.805871	-0.538975
cg15645309	BATF	TSS200		0.329215	0.86815	-0.538935
cg01872988	DKFZp686A1627	TSS1500		0.0668565	0.605788	-0.538932
cg01919250	EPB41L2;EPB41L2;EPB41L2	5'UTR		0.255193	0.794049	-0.538856
cg27184903	APBA2;APBA2	5'UTR		0.139139	0.677968	-0.538829
cg27644327	BACH2;BACH2	5'UTR		0.321793	0.860608	-0.538815
cg00044665	CDH5	TSS200		0.236895	0.775656	-0.538761
cg17393572	HK3	TSS200		0.212625	0.751254	-0.538629
cg14182566	HERC1	TSS1500	Island	0.100344	0.638969	-0.538625
cg10142237	CSNK1E;CSNK1E	TSS1500	S_Shore	0.105818	0.644294	-0.538477
cg27597459	AACSL	TSS1500		0.293559	0.831931	-0.538373
cg10518264	HLA-DMB	TSS1500		0.233569	0.771919	-0.53835
ch.11.2720214F	PRDM10;PRDM10	5'UTR		0.042229	0.580577	-0.538348
cg16532438	TMEM173	5'UTR		0.198181	0.736513	-0.538331
cg22146357	LY6K;LY6K;LY6K	TSS200	N_Shore	0.172414	0.710669	-0.538255
cg19683800	CYB561;CYB561;CYB561	TSS200	S_Shelf	0.356636	0.894781	-0.538146
cg19219778	KIAA0748	TSS200		0.342243	0.880293	-0.53805
cg20398399	KLHL6	TSS1500		0.210146	0.748166	-0.53802
cg07832674	IL17RE;IL17RE;IL17RE	TSS1500		0.302278	0.840282	-0.538004
cg24380059	ZBP1;ZBP1;ZBP1;ZBP1	TSS1500		0.261432	0.799406	-0.537973
cg00579036	CMAH;CMAH	TSS1500	N_Shore	0.282982	0.820951	-0.537968
cg13916298	C3orf66	TSS1500		0.240738	0.778539	-0.537801
cg04416981	CBFA2T3	TSS1500		0.209101	0.746789	-0.537688
cg06776976	TMEM206	TSS1500	S_Shore	0.312421	0.85002	-0.537599
cg15503081	DNASE2	TSS1500	S_Shore	0.288876	0.826461	-0.537585
cg24615189	KCNIP1	TSS1500		0.153984	0.691552	-0.537568
cg07782886	PIGV	TSS1500	N_Shore	0.171019	0.708531	-0.537512
cg08772028	AMICA1	5'UTR		0.304032	0.841463	-0.537432
cg09993145	RUNX3	TSS1500		0.319397	0.856611	-0.537214
cg11173131	C20orf123	TSS200		0.28098	0.818056	-0.537076
cg14574996	ZNF414;ZNF414	TSS1500	S_Shore	0.285959	0.823024	-0.537065
cg07744502	C11orf75	5'UTR		0.247524	0.784379	-0.536856
cg08793208	CKLF;CKLF;CKLF;CKLF;TK2;CKLF	TSS1500	N_Shore	0.13343	0.670204	-0.536774
cg05374025	GP6;GP6	TSS200		0.310835	0.847562	-0.536728
cg22627406	C19orf38	TSS200		0.299241	0.835916	-0.536676
cg14971586	BIK	5'UTR	S_Shelf	0.304195	0.840845	-0.53665
cg00030296	SEPT9;SEPT9;SEPT9	5'UTR		0.207986	0.744575	-0.536589
cg09804407	NLGN4Y;NLGN4Y;NLGN4Y;NLGN4Y	TSS1500		0.012987	0.548923	-0.535936
cg14424070	BATF;BATF	5'UTR		0.359559	0.895399	-0.535839
cg03622371	P2RY6;P2RY6;P2RY6;P2RY6	5'UTR		0.18461	0.720266	-0.535656
cg21492832	TMEM121	5'UTR	Island	0.301667	0.837299	-0.535632
cg03202732	MARK2;MARK2;MARK2;MARK2;MARK2	TSS1500		0.271765	0.807341	-0.535576
cg04278110	ANKRD44	TSS1500		0.317596	0.852798	-0.535202
cg02462353	GP6;GP6	TSS200		0.286009	0.821161	-0.535153
cg19755435	GPR65	5'UTR		0.311222	0.846305	-0.535084
cg26363039	LOC100292680	TSS200		0.281708	0.81678	-0.535072
cg02621988	PAFAH1B1	5'UTR	S_Shore	0.0698678	0.604886	-0.535018
cg05119988	SC4MOL;SC4MOL	5'UTR	S_Shelf	0.165302	0.700285	-0.534983
cg05887082	C19orf38	TSS200		0.126014	0.660867	-0.534853
cg03775802	MIR609;C10orf79	TSS200		0.28382	0.818603	-0.534783
cg08077617	CES1;CES1;CES1	TSS1500	S_Shore	0.332029	0.866718	-0.534689
cg23018117	GIMAP1	TSS200	N_Shelf	0.242557	0.777236	-0.534679
cg21594961	IL5RA;IL5RA;IL5RA;IL5RA;IL5RA;IL5RA	TSS1500		0.314147	0.848759	-0.534612
cg08460026	CTLA4;CTLA4	TSS200		0.404027	0.938538	-0.534511
cg09029902	ZNF217;ZNF217	5'UTR	S_Shore	0.279454	0.81396	-0.534506
cg01794555	LCP1	5'UTR		0.135657	0.67009	-0.534433
cg23955417	MIR1976;RPS6KA1;RPS6KA1	TSS200		0.258664	0.793075	-0.534411
cg11588787	LNX2	5'UTR		0.193708	0.728094	-0.534386
cg01565508	PIK3R5	TSS1500	S_Shore	0.272596	0.806873	-0.534277
cg21337881	C17orf87	TSS1500		0.275655	0.809511	-0.533856
cg00134295	A2M	TSS1500		0.293028	0.826816	-0.533788
cg18343292	MS4A7;MS4A7;MS4A7;MS4A7;MS4A7;MS4A7;MS4A7;MS4A7	5'UTR		0.308741	0.8425	-0.533759
cg26727816	IL21R;IL21R	TSS1500		0.23	0.763322	-0.533322
cg20545410	ITGB1;ITGB1	5'UTR		0.32256	0.855798	-0.533238
cg14917244	CLU;CLU;CLU	TSS200	N_Shelf	0.113721	0.64693	-0.533209
cg03408904	CECR2	TSS200		0.292625	0.82577	-0.533145
cg18957078	TIFAB	TSS200		0.303768	0.836469	-0.532701
cg08528170	MIR24-2;MIR23A;MIR27A	TSS1500	S_Shelf	0.221077	0.753692	-0.532615
cg00160981	FCRLB	TSS1500	N_Shelf	0.228402	0.760951	-0.532549
cg06154060	TM9SF3	TSS1500	S_Shore	0.0772383	0.609657	-0.532419
cg08409642	MT2A	TSS1500	N_Shore	0.197484	0.72988	-0.532397
cg00793843	C15orf58;CIB1	5'UTR	S_Shore	0.304603	0.836995	-0.532392
cg05865746	RAP1GAP2;RAP1GAP2	TSS200		0.272236	0.804534	-0.532298
cg22384801	NARG2;NARG2	5'UTR	N_Shelf	0.362765	0.895061	-0.532295
cg15139596	TMEM149	TSS200	S_Shore	0.246907	0.779172	-0.532265
cg10796749	RBP7	TSS1500	N_Shore	0.209711	0.741713	-0.532002
cg17741629	SETDB2;SETDB2	TSS1500		0.25465	0.786366	-0.531715
cg16970828	UBA7;UBA7	5'UTR		0.182344	0.713948	-0.531604
cg13941760	ANKRD44	TSS1500		0.30505	0.836507	-0.531456
cg03896589	CCDC85A	TSS1500	N_Shore	0.187249	0.718685	-0.531436
cg01981960	MYL10	TSS1500		0.232279	0.763389	-0.531109
cg12230709	PRTN3	TSS200	N_Shelf	0.287758	0.818779	-0.531021
cg20465954	SOAT2	TSS1500		0.220835	0.75182	-0.530985
cg24667736	PHLDB2;PHLDB2;PHLDB2;PHLDB2	5'UTR		0.307911	0.838767	-0.530856
cg02871707	LOC100133545	TSS1500	N_Shore	0.285262	0.816096	-0.530835
cg05067125	S100Z	5'UTR		0.264392	0.79511	-0.530718
cg25754958	PTPN7	TSS1500		0.271246	0.80195	-0.530703
cg09258150	ICAM4;ICAM4;ICAM4	TSS1500	N_Shore	0.124084	0.654438	-0.530354
cg02157894	ATF7;ATF7;ATF7	5'UTR		0.260836	0.791139	-0.530304
cg25756470	NCF4;NCF4	TSS200		0.23667	0.766937	-0.530267
cg00686823	TPRA1	TSS1500	S_Shore	0.240898	0.770933	-0.530035
cg13981787	SIGLEC12	TSS200		0.296533	0.826466	-0.529932
cg09169734	TMEM150B	TSS200		0.242251	0.772137	-0.529885
cg20143111	CLNK	5'UTR		0.294491	0.824323	-0.529832
cg09845785	PDE1A;PDE1A	TSS200		0.062083	0.5919	-0.529817
cg03844372	KIAA1217	5'UTR		0.227695	0.757373	-0.529678
cg18407309	CCL3	TSS200		0.251856	0.781513	-0.529657
cg17244340	FGD2;FGD2	5'UTR		0.197552	0.727205	-0.529653
cg08589960	OSGIN1;OSGIN1;OSGIN1	TSS200		0.0950296	0.624501	-0.529472
cg27350307	PRAM1	TSS200	N_Shelf	0.233497	0.762959	-0.529462
cg24545967	SH2D3C;SH2D3C	5'UTR		0.246124	0.775468	-0.529344
cg26365742	SLC25A40	5'UTR	N_Shore	0.275574	0.804878	-0.529304
cg06172871	HP;HP	TSS1500		0.291714	0.820986	-0.529272
cg27582235	MYO1F;MYO1F	5'UTR		0.190261	0.719459	-0.529198
cg00188748	FPGS;FPGS	TSS1500	N_Shore	0.153382	0.682505	-0.529123
cg13702846	CCBP2	5'UTR		0.200035	0.729056	-0.529022
ch.1.3439660F	PAPPA2;PAPPA2	5'UTR		0.0597402	0.588759	-0.529019
cg19115610	IKZF1	5'UTR	S_Shelf	0.0700723	0.599037	-0.528964
cg19554257	MAP1LC3B2	TSS1500		0.225947	0.754817	-0.52887
cg06373940	ERCC3	TSS1500	S_Shore	0.334585	0.863374	-0.528789
cg07502417	AGT	5'UTR		0.182974	0.711674	-0.5287
cg11589567	TNR	5'UTR	S_Shore	0.292049	0.820552	-0.528502
cg25969123	SIGLEC12;SIGLEC12	TSS200		0.288402	0.816674	-0.528272
cg25983531	AOAH	TSS1500		0.359302	0.88754	-0.528238
cg26689077	ITGB7	5'UTR		0.250338	0.778506	-0.528168
cg22792785	LRRCC1;LRRCC1	TSS1500	N_Shore	0.16105	0.68921	-0.52816
cg26369418	CSF2	TSS200		0.236501	0.764625	-0.528124
cg19732154	GPSM3;NOTCH4	TSS1500	S_Shore	0.0200775	0.548129	-0.528052
cg09657354	SP7	TSS1500		0.253416	0.781286	-0.527871
cg02042997	APOB48R	TSS200	N_Shelf	0.26519	0.792948	-0.527758
cg00665650	PAIP2;PAIP2	TSS1500	N_Shore	0.274196	0.801915	-0.527719
cg22406469	MFNG;MFNG;MFNG	TSS1500		0.258676	0.786312	-0.527636
cg17771150	LCP1	5'UTR		0.306115	0.833634	-0.527519
cg27492860	FAM108A1;FAM108A1	TSS200	S_Shore	0.0949428	0.622456	-0.527513
cg16709110	SLC25A22	TSS200	N_Shore	0.0776692	0.605084	-0.527415
cg24935121	ADAM15;ADAM15;ADAM15;DCST1;ADAM15;DCST1;ADAM15;ADAM15	TSS1500	N_Shore	0.247331	0.774691	-0.52736
cg08416661	CTSW	TSS200		0.265558	0.792888	-0.52733
cg12554857	HPGDS;HPGDS	5'UTR		0.280041	0.807163	-0.527123
cg13585930	NPFFR1	TSS1500		0.344034	0.871123	-0.527089
cg12221087	RNF213;RNF213	5'UTR	S_Shelf	0.255042	0.782129	-0.527087
cg22145559	CTSZ	TSS1500	S_Shore	0.251301	0.778285	-0.526985
cg24342146	CD48	TSS1500		0.199617	0.726589	-0.526972
cg20078972	BRD4;BRD4	TSS1500		0.294856	0.821611	-0.526754
cg00605777	SEMA4C	5'UTR	N_Shore	0.221489	0.7482	-0.526711
cg10018632	CD93	TSS200		0.144797	0.671479	-0.526682
cg11976790	DMBT1;DMBT1;DMBT1	TSS200		0.305658	0.832315	-0.526657
cg25210609	PQLC2;PQLC2;PQLC2	5'UTR	S_Shelf	0.284238	0.810852	-0.526613
cg22328396	JAKMIP1;JAKMIP1	5'UTR	S_Shore	0.335849	0.86238	-0.526531
cg10087172	ARHGDIB;ARHGDIB	5'UTR		0.155263	0.681448	-0.526185
cg14914908	ACAN;ACAN	TSS1500	N_Shore	0.242075	0.767972	-0.525897
cg22490695	ITGAM;ITGAM	TSS200		0.279929	0.80581	-0.525881
cg16799737	HMBOX1;HMBOX1	5'UTR		0.138994	0.664864	-0.52587
cg06567290	SLC37A4;SLC37A4;SLC37A4;SLC37A4;SLC37A4;SLC37A4	5'UTR	N_Shore	0.235304	0.761114	-0.52581
cg01049678	GIMAP8	TSS1500		0.285101	0.810893	-0.525792
cg14991821	ACSL5;ACSL5;ACSL5;ACSL5	TSS1500		0.240838	0.766594	-0.525756
cg09904304	PLVAP	TSS200	S_Shore	0.155429	0.681184	-0.525755
cg27176729	IER5	TSS1500	N_Shore	0.357218	0.882961	-0.525743
cg21039723	CAB39;CAB39;CAB39	5'UTR		0.274796	0.800525	-0.525729
ch.20.682629F	GSS	5'UTR	N_Shelf	0.0478857	0.573485	-0.525599
cg08956138	CD3E;CD3E	5'UTR		0.200126	0.725591	-0.525465
cg08496737	NXF1;NXF1	TSS1500	S_Shore	0.221609	0.747005	-0.525396
cg02424654	S100Z	TSS200		0.103211	0.628326	-0.525115
cg09228833	ZNF217	TSS200	S_Shore	0.285804	0.810822	-0.525017
cg27414487	ROBO4;ROBO4	5'UTR		0.235017	0.759817	-0.5248
cg03701795	CD1E;CD1E;CD1E;CD1E;CD1E;CD1E	TSS200		0.242851	0.767567	-0.524717
cg22666103	ADD3;ADD3;ADD3	5'UTR		0.258943	0.783573	-0.524631
cg10861599	TNFSF4	TSS200		0.264493	0.789077	-0.524583
cg22678092	FCRLB	TSS1500		0.253084	0.777577	-0.524493
cg02814118	CMIP;CMIP	TSS200		0.271526	0.795966	-0.52444
cg26158194	LSP1;LSP1	5'UTR		0.286197	0.810527	-0.52433
cg09852221	SLC26A9;SLC26A9	TSS200		0.267801	0.79208	-0.524279
cg24672624	CNR2;CNR2	5'UTR		0.340756	0.864836	-0.52408
cg18951718	LPAR5	TSS200		0.260235	0.783977	-0.523742
cg05687149	IL18	TSS1500		0.302419	0.826129	-0.52371
cg20609803	FCER1G	TSS1500		0.341408	0.86509	-0.523682
cg19642402	PSTPIP1;PSTPIP1	5'UTR		0.138369	0.661897	-0.523528
cg26029997	TREX1;TREX1;TREX1;TREX1	5'UTR		0.28903	0.812535	-0.523505
cg27474649	CNOT4;CNOT4	TSS1500	S_Shore	0.172531	0.69584	-0.523309
cg05432996	RASIP1	TSS200	S_Shore	0.291098	0.814298	-0.5232
cg06752054	MX2	TSS1500		0.370719	0.893899	-0.52318
cg05607401	GMFG;GMFG	5'UTR		0.284773	0.807898	-0.523125
cg17939585	PLXNB2	TSS1500	S_Shore	0.29961	0.822677	-0.523067
cg27476456	RFX1	5'UTR	N_Shore	0.290046	0.813059	-0.523013
cg07469594	PPIB	TSS1500	S_Shore	0.150351	0.673262	-0.522911
cg09115116	P2RY6;P2RY6;P2RY6;P2RY6	5'UTR		0.251913	0.774422	-0.522509
cg08271031	PARVG;PARVG	TSS200		0.148166	0.670355	-0.522189
cg23865980	ZMIZ1	5'UTR		0.302094	0.824175	-0.52208
cg26650655	MEF2C;MEF2C	5'UTR	N_Shore	0.121284	0.643356	-0.522072
cg01813965	CCDC135	5'UTR		0.256497	0.778533	-0.522036
cg07277017	LSP1	TSS200		0.303118	0.825065	-0.521948
cg18558767	FOXP1;MIR1284;FOXP1	5'UTR		0.331769	0.853676	-0.521906
cg17889831	DSTYK;DSTYK	TSS1500	S_Shore	0.309774	0.831627	-0.521853
cg21710826	MACC1	5'UTR		0.326636	0.848478	-0.521843
cg14446712	SDPR	TSS200		0.225507	0.747259	-0.521752
cg25907743	LIPN	TSS1500		0.299638	0.821341	-0.521703
cg22319618	NUP50;NUP50	5'UTR	S_Shelf	0.337778	0.859353	-0.521575
cg16567676	HPGDS	TSS200		0.312966	0.83454	-0.521574
cg14385738	PTPN22;PTPN22;PTPN22;PTPN22	5'UTR		0.235769	0.757299	-0.52153
cg11748354	ELOVL5	5'UTR		0.332176	0.853668	-0.521492
cg01674119	AIF1;AIF1;AIF1	TSS1500		0.187397	0.708887	-0.52149
cg13763876	TMPRSS13	TSS1500		0.149835	0.6713	-0.521465
cg17726575	E2F6;E2F6;E2F6;E2F6;E2F6	TSS1500	S_Shore	0.26992	0.791359	-0.521438
cg18132262	PILRA;PILRA;PILRA;PILRA;PILRA;PILRA	5'UTR		0.0905027	0.611884	-0.521381
cg18447740	OSCAR;OSCAR;OSCAR;OSCAR	TSS200	N_Shore	0.243465	0.764838	-0.521374
cg04765195	PNPLA1;PNPLA1	TSS1500		0.282783	0.804129	-0.521346
cg07982208	GPR77	TSS200		0.224613	0.745938	-0.521325
cg25799433	SIRPB1;SIRPB1;SIRPB1;SIRPB1;SIRPB1;SIRPB1	5'UTR		0.223631	0.744876	-0.521245
cg00435173	RAB5C;RAB5C	5'UTR		0.343579	0.864669	-0.52109
cg03093786	IL21R;IL21R;IL21R	TSS1500		0.111995	0.633013	-0.521018
cg07307388	CMAH;CMAH	TSS1500	N_Shore	0.191282	0.712176	-0.520894
cg10973881	TMOD4	TSS200		0.314774	0.835393	-0.520619
cg24211388	AIF1;AIF1;AIF1	TSS1500		0.275265	0.795878	-0.520613
cg05149586	SDSL	TSS1500		0.190811	0.711284	-0.520473
cg18448570	BLNK;BLNK	TSS200		0.322537	0.842919	-0.520381
cg17887588	C10orf128	TSS200		0.125942	0.646256	-0.520314
cg18334849	MMRN1	TSS200		0.254449	0.774429	-0.519981
cg13018120	CD300E	TSS200		0.252304	0.772185	-0.519881
cg18245281	CTSZ	TSS1500	S_Shore	0.230924	0.750635	-0.519711
cg25132536	EPN2;EPN2;EPN2	5'UTR		0.337513	0.857056	-0.519543
cg08569678	LY6K;LY6K;LY6K	TSS200	N_Shore	0.144888	0.664394	-0.519505
cg21991396	NLRP3;NLRP3;NLRP3;NLRP3;NLRP3;NLRP3;NLRP3;NLRP3	5'UTR		0.373835	0.893309	-0.519474
cg22954687	TMEM169;TMEM169;TMEM169;PECR;TMEM169	5'UTR	S_Shore	0.139479	0.658833	-0.519354
cg10103850	SLC8A1;SLC8A1;SLC8A1;SLC8A1	TSS1500		0.338252	0.857577	-0.519325
cg06340367	SLA2;SLA2	TSS200		0.272246	0.79155	-0.519303
cg08462306	BTBD19;TCTEX1D4	TSS1500	S_Shore	0.0170024	0.536184	-0.519182
cg02038323	OASL;OASL	TSS1500		0.0692644	0.588163	-0.518898
cg23570245	GRN	5'UTR		0.345126	0.863964	-0.518838
cg01064979	CSF2RB	TSS200		0.284234	0.803039	-0.518804
cg04021663	MIER1;MIER1;MIER1;MIER1;MIER1;MIER1;MIER1;MIER1;MIER1;MIER1	TSS1500	N_Shore	0.177518	0.696298	-0.51878
cg18721397	SUB1	TSS1500	N_Shore	0.286132	0.804869	-0.518737
cg07538512	TLR5	TSS200	S_Shore	0.0600174	0.578749	-0.518731
cg22568403	LOC257358	TSS1500		0.255113	0.773715	-0.518603
cg19642421	GPR133;GPR133	5'UTR		0.107693	0.626184	-0.51849
cg04957757	ST3GAL2	5'UTR		0.245094	0.763571	-0.518476
cg03317505	TMEM173	5'UTR		0.242605	0.760724	-0.518119
cg19507032	OXER1	TSS200		0.212926	0.73094	-0.518014
cg04466898	SIPA1;SIPA1;SIPA1	5'UTR	N_Shore	0.267741	0.785584	-0.517843
cg03113871	C22orf27	TSS1500	N_Shore	0.261424	0.779141	-0.517716
cg26112797	MIR142	TSS1500		0.33058	0.848251	-0.517671
cg04072771	RAB27A	5'UTR		0.348028	0.865671	-0.517642
cg26453169	GAPT	TSS200		0.202327	0.719758	-0.517431
cg26514492	GPR132	TSS200		0.237407	0.75466	-0.517253
cg05869537	SIGLEC15;SIGLEC15	5'UTR		0.228012	0.745233	-0.517221
cg22286382	SLC17A3;SLC17A3	TSS1500		0.396272	0.91346	-0.517188
cg22640868	TNFAIP1;IFT20	TSS1500	N_Shore	0.17812	0.69505	-0.51693
cg17039369	ITGB2;ITGB2	TSS200		0.230652	0.747539	-0.516887
cg01314252	IL17RE;IL17RE;IL17RE	TSS1500		0.304052	0.820757	-0.516705
cg17443821	USP50	TSS1500		0.298715	0.815291	-0.516576
cg03198066	CCDC148;CCDC148	5'UTR	N_Shelf	0.285441	0.801898	-0.516457
cg03358636	KIAA0226	5'UTR	N_Shelf	0.235841	0.75225	-0.516409
cg16814786	NCOA4;NCOA4;NCOA4;NCOA4;NCOA4	5'UTR	S_Shelf	0.307055	0.823281	-0.516226
cg05034363	CCL24	TSS200		0.249527	0.76574	-0.516212
cg20826709	TBC1D10C	TSS1500	S_Shelf	0.199919	0.716059	-0.516139
cg22234930	PKM2;PKM2;PKM2	5'UTR	N_Shelf	0.318215	0.834286	-0.516071
cg20778582	OTUB1;OTUB1;OTUB1	5'UTR	N_Shore	0.196576	0.712586	-0.516009
cg00211403	WSCD2	5'UTR	S_Shore	0.305773	0.821681	-0.515908
cg14399183	GSN;GSN;GSN;GSN;GSN;GSN;GSN	5'UTR		0.197654	0.713543	-0.515889
cg04126261	INPP5D;INPP5D;INPP5D;INPP5D	5'UTR	Island	0.271858	0.787641	-0.515783
cg12225220	MAPK10;MAPK10;MAPK10	TSS200		0.168689	0.684431	-0.515742
cg01631215	SUCLG2	TSS1500	S_Shore	0.320345	0.836085	-0.51574
cg01956154	ASB2;ASB2	5'UTR		0.2678	0.783389	-0.51559
cg10465696	ROBO4	TSS200		0.391112	0.906584	-0.515472
cg14191279	PRAM1	TSS200	N_Shelf	0.157925	0.67311	-0.515185
cg24576960	FAM114A1	5'UTR		0.323759	0.838827	-0.515068
cg23365392	PILRA;PILRA;PILRA	TSS1500		0.295185	0.809998	-0.514814
cg25569396	NEDD9	TSS200		0.284374	0.799182	-0.514808
cg06183267	AFF3	TSS200		0.331137	0.845931	-0.514794
cg04824555	FAM157B	TSS1500		0.301774	0.816493	-0.514719
cg18615051	REM1	TSS200	Island	0.212084	0.726702	-0.514617
cg27658254	DENND3	5'UTR	S_Shore	0.133728	0.648342	-0.514613
cg26393261	ATXN1;ATXN1	5'UTR		0.423945	0.938513	-0.514569
cg27480553	C22orf27	TSS1500	N_Shore	0.256313	0.770805	-0.514492
cg03071793	LITAF	TSS1500	S_Shore	0.266361	0.780812	-0.514451
cg18056695	KL	TSS1500	N_Shore	0.3491	0.863535	-0.514434
cg18443210	PTPRE	5'UTR		0.0889968	0.603431	-0.514434
cg23463310	NEAT1	TSS1500	N_Shore	0.142875	0.657249	-0.514375
cg08415156	CBFA2T3;CBFA2T3	5'UTR	N_Shelf	0.401712	0.916045	-0.514333
cg12200124	LTC4S	TSS200	N_Shore	0.263651	0.777912	-0.514261
cg05741490	FDX1	TSS1500	N_Shore	0.293839	0.807986	-0.514147
cg00253735	CTSK	5'UTR		0.310318	0.824301	-0.513982
cg08360631	SNX11;SNX11	TSS1500	N_Shore	0.13296	0.646905	-0.513945
cg12548348	ARHGAP27;ARHGAP27	TSS1500	S_Shore	0.220288	0.734198	-0.51391
cg07554030	NAGLU	TSS200	N_Shore	0.083535	0.597389	-0.513854
ch.16.296248R	A2BP1;A2BP1;A2BP1	5'UTR		0.0667431	0.580584	-0.513841
cg21829783	SLAMF6	TSS200		0.290986	0.804728	-0.513742
cg25191332	IFRD1	TSS1500		0.19281	0.706429	-0.513619
cg26014952	LRRC33	5'UTR	S_Shore	0.298908	0.812448	-0.51354
cg21502466	GPR133;GPR133	5'UTR		0.117211	0.630673	-0.513462
cg20333292	GPR132	TSS1500		0.285944	0.799322	-0.513378
cg15227982	C10orf26;C10orf26	TSS200		0.107054	0.620407	-0.513354
cg16004377	LGALS12;LGALS12;LGALS12	TSS1500		0.266654	0.77992	-0.513266
cg27641239	CST7	TSS200		0.369075	0.882281	-0.513206
cg19090861	CD248	TSS1500	S_Shore	0.243262	0.756465	-0.513203
cg15936999	UNC13D	TSS200		0.371606	0.884777	-0.513171
cg02852407	CD34;CD34	TSS1500	S_Shore	0.345076	0.858179	-0.513103
ch.8.1439749R	C8orf44	TSS1500		0.0638181	0.576906	-0.513088
cg24337786	MAP4K1;EIF3K;MAP4K1	TSS200	N_Shore	0.183647	0.696722	-0.513075
cg01307555	ALMS1P	TSS200		0.248291	0.761339	-0.513048
cg13015534	ST6GALNAC1;ST6GALNAC1	5'UTR		0.292656	0.805631	-0.512975
cg25017777	H6PD	5'UTR	S_Shelf	0.326109	0.839041	-0.512932
cg00153306	TMIE	TSS1500	N_Shore	0.244153	0.757062	-0.512909
cg07101841	SEPT9;SEPT9;SEPT9	5'UTR		0.163568	0.676355	-0.512788
cg18456803	ELF1	TSS200		0.206558	0.719325	-0.512766
cg04896949	RAB42	TSS1500	N_Shore	0.112304	0.625039	-0.512734
cg18853490	CHRM3	5'UTR		0.382208	0.894702	-0.512494
cg05111146	BRD2	TSS1500	N_Shore	0.223285	0.735718	-0.512433
cg12436568	PTPN7	TSS1500		0.218934	0.731293	-0.512358
cg20418394	KIAA1274	5'UTR		0.219757	0.732078	-0.512321
cg08601457	FYN	5'UTR		0.284833	0.797126	-0.512293
cg15844596	SLA2;SLA2	TSS200		0.232176	0.744389	-0.512213
cg10435245	SPI1;SPI1;SPI1;SPI1	5'UTR	Island	0.307824	0.820026	-0.512203
cg12506165	MAP1LC3B2	TSS200		0.21282	0.724985	-0.512165
cg00547018	ALG1	TSS200	N_Shore	0.101171	0.613285	-0.512114
cg19245011	BRDT	TSS1500	N_Shore	0.278456	0.790548	-0.512092
cg12941931	SEMA6B	TSS1500	S_Shore	0.299545	0.811556	-0.51201
cg02078525	CDH5	TSS200		0.239562	0.751467	-0.511906
cg15214172	C7orf42	5'UTR	S_Shore	0.202424	0.714185	-0.511762
cg22334879	MYO1F	TSS200		0.179741	0.691485	-0.511744
cg14990808	GPX5;GPX5	TSS200		0.277115	0.788807	-0.511692
cg11039361	MARK2;MARK2;MARK2;MARK2;MARK2	TSS1500		0.180219	0.691869	-0.511651
cg10237362	ICAM2;ICAM2;ICAM2;ICAM2	TSS1500		0.303848	0.815496	-0.511648
cg20874785	LOC100189589	TSS200		0.28585	0.797476	-0.511625
cg05506446	CHRM4	TSS1500	N_Shore	0.346535	0.858034	-0.511499
cg19621460	PRKACA;PRKACA	TSS1500	N_Shelf	0.265632	0.77704	-0.511407
cg14041069	FAM129C;FAM129C	TSS200	S_Shelf	0.259534	0.770886	-0.511352
cg04117530	C1orf55	TSS1500	S_Shore	0.320916	0.832239	-0.511323
cg23386659	PRTN3	TSS200	N_Shelf	0.268235	0.779539	-0.511304
cg13487666	NEK6;NEK6;NEK6;NEK6	5'UTR	S_Shore	0.0450576	0.556287	-0.511229
cg05626664	PLXNA2	5'UTR		0.312938	0.824059	-0.511121
cg16771652	NOD2	TSS1500		0.280341	0.791367	-0.511026
cg27226320	KIAA0040;KIAA0040;KIAA0040;KIAA0040	5'UTR	N_Shelf	0.246153	0.756923	-0.510771
cg18953104	TXLNB;TXLNB	5'UTR		0.192336	0.702926	-0.510591
cg23648810	KIAA1462	5'UTR		0.337623	0.848172	-0.510549
cg01701634	NKG7	TSS200		0.252364	0.76281	-0.510446
cg21769117	CLIC1	TSS1500	N_Shelf	0.115677	0.625889	-0.510212
cg06272010	INPP5D;INPP5D	TSS1500	N_Shore	0.283888	0.793907	-0.510018
cg00057966	MIR142	TSS200		0.265203	0.775162	-0.509959
cg11429044	MIR23A;MIR27A;MIR24-2	TSS200	S_Shelf	0.293118	0.802963	-0.509845
cg21301505	SLAMF8;SLAMF8	5'UTR		0.342065	0.851732	-0.509667
cg02273922	ACSL5;ACSL5;ACSL5;ACSL5	5'UTR		0.247144	0.756448	-0.509304
cg21968765	ABI3BP	TSS200		0.196647	0.705887	-0.50924
cg12123879	NCR1;NCR1;NCR1;NCR1;NCR1	TSS200		0.199254	0.708487	-0.509233
cg23434304	DHRS4L2	TSS1500	N_Shore	0.266307	0.775324	-0.509017
cg10049789	SH3TC1	5'UTR		0.261454	0.770373	-0.50892
cg13749939	SLC25A22	TSS1500	N_Shore	0.213182	0.72203	-0.508848
cg09869729	HK3	TSS200		0.281797	0.790635	-0.508838
cg22092521	CFD	TSS1500	N_Shore	0.277172	0.785954	-0.508782
cg13826873	ZBBX	TSS200	S_Shore	0.0881157	0.596887	-0.508772
cg04444771	C10orf10;RASSF4	5'UTR	S_Shelf	0.308503	0.817157	-0.508654
cg00978584	CASP8;CASP8;CASP8;CASP8;CASP8;CASP8	5'UTR		0.10817	0.616728	-0.508558
cg05285917	MUC2	TSS1500		0.235826	0.744331	-0.508504
cg26299767	REM1	TSS200	Island	0.164924	0.673324	-0.5084
cg18052511	CCR5;CCR5	TSS1500		0.150459	0.658845	-0.508386
cg03447083	CES3	TSS1500		0.237268	0.74562	-0.508352
cg26138144	LGALS1	TSS1500	N_Shore	0.19836	0.7067	-0.508339
cg00026909	DAB1	5'UTR		0.110885	0.619181	-0.508296
cg20970369	DENND2D	TSS1500	N_Shelf	0.261761	0.770026	-0.508265
cg24080793	ICAM2;ICAM2;ICAM2;ICAM2;ICAM2;ICAM2;ICAM2;ICAM2	5'UTR		0.288262	0.796483	-0.50822
cg05848175	S100A9	TSS200		0.245517	0.753727	-0.50821
cg18752880	C1QTNF3;C1QTNF3	TSS200		0.262603	0.770745	-0.508142
cg25960769	TREML2	TSS1500		0.24186	0.749873	-0.508013
cg02012379	RPS4Y2	TSS200		0.102871	0.610845	-0.507974
cg15374234	CD300LF;RAB37;CD300LF	5'UTR		0.284316	0.792248	-0.507932
cg16383109	MPG	TSS1500	N_Shore	0.228666	0.736483	-0.507817
cg04250732	CCL22	TSS1500		0.382887	0.890528	-0.507641
cg00514723	CHD6	5'UTR	N_Shore	0.28452	0.792006	-0.507487
cg11257728	PARVG;PARVG;PARVG;PARVG;PARVG;PARVG;PARVG	5'UTR		0.293673	0.801137	-0.507464
cg09624565	NCF4;NCF4	TSS200		0.244586	0.751996	-0.50741
cg17571559	HRH1;HRH1;HRH1	5'UTR		0.33002	0.837343	-0.507324
cg13604020	DDX17;DDX17	TSS1500	S_Shore	0.0151268	0.522178	-0.507052
cg12754495	P2RY12;MED12L	TSS200		0.340402	0.846985	-0.506583
cg05407338	ARHGEF15	TSS200		0.249808	0.756187	-0.506379
cg25058482	TANK;TANK	TSS200		0.200909	0.707283	-0.506374
cg26021304	ZFP57	TSS200		0.243089	0.749452	-0.506363
cg21955916	LILRB2;LILRB2	TSS200		0.413717	0.920046	-0.50633
cg25468516	SIPA1;SIPA1	5'UTR	N_Shore	0.2819	0.788223	-0.506323
cg11382945	C20orf26;C20orf26;CRNKL1	TSS200	S_Shelf	0.205555	0.711849	-0.506294
cg00238353	PTPRE	5'UTR		0.342688	0.848946	-0.506258
cg09302355	FERMT3;FERMT3	TSS200	N_Shore	0.247094	0.753244	-0.50615
cg07362569	SMARCD2;SMARCD2	TSS1500	S_Shore	0.267735	0.773871	-0.506136
cg23812775	GDF2	TSS200	S_Shelf	0.328377	0.834225	-0.505848
cg18976418	CTAGE5;CTAGE5;CTAGE5;CTAGE5	TSS1500	N_Shore	0.165757	0.671572	-0.505814
cg16131748	GPR183;GPR183;UBAC2;UBAC2;UBAC2	5'UTR		0.288299	0.794082	-0.505783
cg18445108	C17orf87	TSS200		0.332577	0.838325	-0.505748
cg05305434	LSP1	TSS200		0.333642	0.83931	-0.505668
cg09459339	CD96;CD96	TSS200		0.348534	0.854045	-0.505512
cg05196905	DIP2A;DIP2A;DIP2A;DIP2A;DIP2A;DIP2A;DIP2A	TSS1500	N_Shore	0.248321	0.753803	-0.505483
cg24851490	RNASE2	5'UTR		0.24306	0.748445	-0.505385
cg00828762	DKK4	TSS200		0.0685343	0.573859	-0.505324
cg02192746	PILRA;PILRA;PILRA	TSS200		0.218326	0.723465	-0.505139
cg02726291	GP9	TSS200		0.308784	0.813839	-0.505056
cg21509821	TMTC2	TSS1500	N_Shore	0.119052	0.623823	-0.504771
cg16373526	CTTN;CTTN	5'UTR	S_Shelf	0.361885	0.866443	-0.504558
cg03302897	P2RY6;P2RY6;P2RY6;P2RY6	5'UTR		0.330922	0.835376	-0.504454
cg07380416	CD6;CD6	5'UTR		0.39465	0.89907	-0.50442
cg07191657	MIR1265	TSS200		0.30941	0.813771	-0.504361
cg14556677	NEK6;NEK6;NEK6;NEK6;NEK6;NEK6;NEK6	TSS1500		0.238394	0.742542	-0.504147
cg02332073	TSGA13	TSS1500		0.312395	0.816471	-0.504076
cg08610982	NCR3;NCR3;NCR3	TSS200		0.261668	0.765641	-0.503973
cg21982437	SIGLECP3	TSS200		0.204025	0.707917	-0.503893
cg18455249	CEP135	TSS1500	N_Shore	0.208453	0.712323	-0.50387
cg05759347	CEP170;CEP170;CEP170	5'UTR	N_Shore	0.0721164	0.575909	-0.503792
cg21100638	SPNS3	TSS200		0.285918	0.789618	-0.5037
cg09249494	LY86;LOC285780	TSS200		0.251478	0.755112	-0.503634
cg22679014	PNOC	5'UTR		0.341532	0.845118	-0.503586
cg23350385	CCRL2;CCRL2	TSS1500		0.346176	0.849735	-0.503559
cg04069927	TMEM154	TSS200		0.0640999	0.567598	-0.503498
cg06075393	RASSF2;RASSF2	5'UTR		0.369189	0.872591	-0.503402
cg20839149	SH2D2A;NTRK1;SH2D2A;SH2D2A;SH2D2A;SH2D2A;SH2D2A;SH2D2A;SH2D2A;SH2D2A	5'UTR	S_Shelf	0.298565	0.801952	-0.503387
cg08817540	HHLA2	TSS1500		0.294659	0.798033	-0.503374
cg11469587	ST6GALNAC1;ST6GALNAC1	5'UTR		0.329361	0.83269	-0.503329
cg05048927	LGALS12;LGALS12;LGALS12	TSS200		0.333298	0.836598	-0.5033
cg21370924	ZBTB38	5'UTR		0.105017	0.608279	-0.503262
cg25070482	ARHGAP25;ARHGAP25;ARHGAP25;ARHGAP25;ARHGAP25;ARHGAP25	5'UTR		0.182226	0.685456	-0.50323
cg02310296	MMP9	TSS200	N_Shore	0.09059	0.59375	-0.50316
cg00404025	WDFY4	TSS1500		0.332503	0.835661	-0.503159
cg07253191	PDHX;PDHX;APIP;PDHX	TSS1500	N_Shore	0.169859	0.672849	-0.502991
ch.1.876374R	CCDC21	5'UTR		0.0758726	0.578816	-0.502943
cg18546006	TRIM13;TRIM13;TRIM13;TRIM13;DLEU2	TSS1500	N_Shore	0.213284	0.716212	-0.502928
cg08859309	LOC100188949	TSS200		0.366603	0.869437	-0.502834
cg15160801	S100A9	5'UTR		0.253401	0.756234	-0.502833
cg04167833	LCP2	TSS200		0.16169	0.664449	-0.50276
cg22733910	PDE4B;PDE4B	TSS1500	N_Shore	0.0724567	0.575189	-0.502732
cg10708955	PER1	TSS1500	S_Shore	0.249038	0.751685	-0.502647
cg17845680	ARSB;ARSB;ARSB	TSS200	S_Shore	0.201501	0.70413	-0.502629
cg09897604	WDFY4;WDFY4	5'UTR		0.283468	0.786076	-0.502608
cg11939496	CD244;CD244;CD244	TSS1500		0.337945	0.840189	-0.502244
cg08021025	ATN1	TSS200	N_Shelf	0.0823697	0.584542	-0.502172
cg13984563	SERPINA5	TSS200		0.240174	0.742279	-0.502105
cg13321166	MS4A3;MS4A3;MS4A3	TSS200		0.232113	0.733975	-0.501862
cg02243522	MIR1207;PVT1	TSS1500		0.317294	0.819145	-0.501851
cg25400253	ITGA2B	TSS200	S_Shelf	0.219107	0.720888	-0.501781
cg01285164	GXYLT2	TSS1500		0.176451	0.678148	-0.501696
cg00864012	TEX2	5'UTR		0.315344	0.817033	-0.501689
cg22065526	OBSL1;INHA	TSS1500	S_Shore	0.201464	0.703093	-0.501629
cg03762081	KLK10;KLK10;KLK10	TSS1500	S_Shore	0.115636	0.617019	-0.501383
cg21614638	DAPP1	TSS200		0.367652	0.869032	-0.50138
cg05517541	FYN	5'UTR		0.365921	0.867285	-0.501364
cg16586406	TPM3	TSS1500		0.242111	0.743455	-0.501344
cg21023001	CD93	TSS200		0.111643	0.612917	-0.501274
cg27146152	XAF1;XAF1;XAF1;XAF1	5'UTR		0.263349	0.76453	-0.501181
cg06716730	DUSP14	5'UTR	S_Shore	0.131428	0.632586	-0.501158
cg22635096	ADARB1;ADARB1;ADARB1;ADARB1;ADARB1;ADARB1;ADARB1	5'UTR	N_Shelf	0.329322	0.830455	-0.501133
cg01519261	RUNX1;RUNX1	5'UTR		0.320189	0.82113	-0.500941
cg10892127	ZNF445	5'UTR	N_Shore	0.162523	0.663455	-0.500932
cg25072179	APLNR;APLNR	TSS200		0.214546	0.71547	-0.500924
cg00533390	HNRNPU;HNRNPU	TSS1500	S_Shore	0.259191	0.760106	-0.500915
cg08481112	GNG7	5'UTR	S_Shore	0.133491	0.634295	-0.500804
cg16402415	ZNF280D;ZNF280D;ZNF280D	5'UTR	N_Shelf	0.361482	0.862209	-0.500727
cg24770158	ODF4	TSS1500		0.27212	0.772728	-0.500608
cg05094137	CHD9	5'UTR		0.219705	0.720281	-0.500577
cg10194295	LOC730755	TSS200		0.35902	0.859511	-0.500491
cg05984096	CSK;CSK	5'UTR	S_Shore	0.146864	0.64732	-0.500456
cg04576568	ACCN4;ACCN4	TSS1500	Island	0.0829457	0.583355	-0.500409
cg08580254	RARA;RARA;RARA	5'UTR	S_Shelf	0.163597	0.663995	-0.500398
cg24996979	C14orf43;C14orf43	5'UTR	N_Shelf	0.241597	0.741963	-0.500367
cg00514575	MGAT1;MGAT1;MGAT1;MGAT1;MGAT1	TSS1500	S_Shore	0.332675	0.833022	-0.500347
cg14295482	GNG7	5'UTR	N_Shore	0.30105	0.801376	-0.500327
cg27379887	NSFL1C;NSFL1C;NSFL1C	TSS200	S_Shore	0.272437	0.772476	-0.500039
cg11606261	SP1;SP1	5'UTR	S_Shore	0.313639	0.813662	-0.500023

## Sheet: 50% Hypermethylated
220 promoter associated CpG sites are 50% hypermethylated in iHPC d20 compared to iPSC
CpG site	Gene	Gene group	Relation to CpG island	Mean beta-value iHPC d20	Mean beta-value iPSC	Delta mean beta-value (iHPC d20 - iPSC)
cg07168142	HSPB9;KAT2A	TSS200	Island	0.894683	0.04601	0.848673
cg10322573	FOXN3	5'UTR		0.917609	0.0905497	0.827059
cg10021238	MIR367;LARP7;LARP7	TSS200		0.917591	0.0917029	0.825888
cg27364780	ZFHX3;ZFHX3	5'UTR		0.884333	0.104556	0.779777
cg12140749	C14orf181	TSS1500	S_Shore	0.903341	0.129016	0.774325
cg12752420	C1orf210;C1orf210	TSS200		0.822694	0.05441	0.768284
cg16208084	HSPB9;KAT2A	TSS200	Island	0.841637	0.0745396	0.767097
cg12093220	MIR302D;MIR302B;LARP7;MIR302A;LARP7;MIR302C	TSS1500		0.928952	0.174305	0.754647
cg24529858	F11	TSS200		0.88304	0.135679	0.747361
cg08076955	HOXB1	TSS200	S_Shore	0.860828	0.118195	0.742633
cg13619387	SEMA4D;SEMA4D	5'UTR		0.85124	0.11332	0.73792
cg08407014	GNG7	5'UTR	Island	0.833434	0.0987174	0.734716
cg00061039	F11	TSS200		0.886214	0.152026	0.734188
cg07746943	CHL1	TSS200	Island	0.771235	0.0538742	0.717361
cg19592277	GPR75;LOC100302652	5'UTR	Island	0.832572	0.118418	0.714153
cg12704432	ZFP42	5'UTR	S_Shelf	0.824561	0.122077	0.702484
cg01399598	MGAT4C	5'UTR		0.85764	0.158416	0.699224
cg16165803	FLJ12825	TSS1500	N_Shelf	0.92081	0.222484	0.698327
cg26934993	HSPB9;KAT2A	TSS200	Island	0.851891	0.155345	0.696546
cg27626141	AZIN1;AZIN1	TSS200	Island	0.792319	0.0980331	0.694286
cg13003571	CLLU1;CLLU1;CLLU1;CLLU1;CLLU1OS	5'UTR		0.889318	0.199765	0.689552
cg02520707	MIR135B	TSS1500		0.870807	0.181385	0.689422
cg21429725	PIGZ	5'UTR	Island	0.940799	0.252334	0.688465
cg22689249	GCNT2;GCNT2	TSS1500		0.843257	0.156416	0.68684
cg22660933	HOXB1	TSS200	Island	0.814424	0.133948	0.680476
cg19373545	C1orf113;C1orf113	TSS1500	N_Shore	0.810609	0.133879	0.67673
cg16155393	LRRC2	5'UTR	N_Shore	0.82745	0.153941	0.673509
cg02497558	HOXB1	TSS1500	S_Shore	0.718523	0.0452362	0.673287
cg21867891	ZNF532	TSS1500	N_Shore	0.808264	0.136655	0.671609
cg08882547	EXOC3L2	TSS1500	Island	0.769762	0.0991088	0.670654
cg08880849	HSPB9;KAT2A	TSS200	Island	0.722685	0.0520734	0.670611
cg05679002	TMCC1;TMCC1;TMCC1	TSS200		0.851147	0.183916	0.667231
cg09709142	MBNL2;MBNL2	5'UTR		0.897904	0.232364	0.66554
cg14559455	NLGN1	5'UTR		0.858929	0.196159	0.66277
cg10571650	TRIM24;TRIM24	TSS1500	N_Shore	0.844179	0.184704	0.659475
cg24004943	DHX32	TSS200		0.744963	0.0882511	0.656712
cg19275008	CDC42EP3	5'UTR		0.797468	0.144775	0.652694
cg17378342	CDX1	TSS200	Island	0.687834	0.0369934	0.650841
cg08299672	FAM184A;FAM184A	5'UTR		0.899166	0.251704	0.647462
cg00500789	C1orf210;C1orf210	TSS200		0.689658	0.0473603	0.642298
cg11008123	LOC283267	TSS1500		0.901494	0.261397	0.640097
cg02218809	TMEM219;TMEM219	TSS200	Island	0.779547	0.139498	0.64005
cg15003737	PAK1;PAK1	5'UTR	N_Shelf	0.816241	0.178122	0.638119
cg26412358	CNKSR1;CNKSR1	TSS200		0.774197	0.139389	0.634808
cg27017993	C14orf115	TSS1500		0.819354	0.184847	0.634507
cg22448232	PTGFRN	TSS1500	N_Shore	0.862319	0.228044	0.634275
cg12914047	TRIM4;TRIM4	TSS1500	S_Shore	0.851268	0.217175	0.634093
cg23055236	SERPINE2;SERPINE2;SERPINE2;SERPINE2	5'UTR		0.905897	0.276206	0.629691
cg19987354	SYNE2;SYNE2	5'UTR		0.81199	0.18272	0.62927
cg24504954	FHIT;FHIT	TSS200	Island	0.700446	0.0715746	0.628872
cg13517567	TRIM4;TRIM4	TSS200	Island	0.80526	0.177808	0.627452
cg15896939	RAB25	TSS200		0.741814	0.115732	0.626082
cg17512474	CDX1	TSS200	Island	0.661587	0.0373455	0.624242
cg04910662	ZFHX3;ZFHX3	5'UTR	S_Shore	0.725397	0.101157	0.62424
cg24424889	APOBEC3H;APOBEC3H;APOBEC3H;APOBEC3H	5'UTR		0.770002	0.149918	0.620084
cg17218026	ADAR;ADAR;ADAR;ADAR	5'UTR	S_Shore	0.749109	0.130117	0.618992
cg23401088	TANC1;TANC1	5'UTR		0.782093	0.165626	0.616467
cg14380111	C15orf26	TSS1500	N_Shore	0.736047	0.121107	0.614941
cg10603275	CHL1	5'UTR	Island	0.786301	0.173231	0.61307
cg17364250	POU5F1	TSS1500		0.94535	0.334457	0.610893
cg13356253	LOC100302652;GPR75	TSS200	Island	0.752104	0.141564	0.61054
cg19304107	COL22A1	TSS200		0.745892	0.135514	0.610378
cg00320765	C14orf181	TSS1500	S_Shore	0.777652	0.167539	0.610113
cg08611810	LOC100302652;GPR75	TSS200	Island	0.725769	0.119353	0.606416
cg12559925	SH3BP4	5'UTR	S_Shore	0.810179	0.20706	0.603119
cg04714939	ZMIZ1	5'UTR		0.848105	0.24503	0.603075
cg27534624	MIR141;MIR200C	TSS1500		0.820007	0.217372	0.602635
cg03253556	TRIM54;TRIM54	TSS1500		0.776506	0.175149	0.601357
cg25202407	MIR135B	TSS200		0.807401	0.207035	0.600366
cg09610578	TMCC1;TMCC1;TMCC1	TSS200		0.781925	0.183256	0.598669
cg04748834	CHL1	5'UTR	Island	0.753463	0.154868	0.598595
cg06832246	C11orf75	5'UTR		0.936953	0.338481	0.598472
cg21068293	STRA6;STRA6;STRA6;STRA6;STRA6	TSS1500		0.758467	0.160553	0.597914
cg05640128	DPP6;DPP6;DPP6	TSS200	Island	0.774354	0.177352	0.597002
cg12304113	COL22A1;COL22A1	5'UTR		0.714652	0.117831	0.596821
cg14213563	SOX6;SOX6;SOX6;SOX6	TSS1500		0.770878	0.174675	0.596202
cg13635299	TRERF1	5'UTR		0.785667	0.189711	0.595956
cg16645907	LARP1	TSS200		0.677316	0.0816277	0.595688
cg03928961	PIGZ	5'UTR	Island	0.76761	0.17471	0.592899
cg15948871	POU5F1	TSS1500		0.695591	0.102923	0.592667
cg01400468	GPR75;LOC100302652	TSS1500	S_Shore	0.862098	0.270337	0.591761
cg01626227	TRIM4;TRIM4	TSS200	Island	0.826964	0.235337	0.591627
cg00755661	CTTNBP2NL	5'UTR		0.786713	0.197245	0.589468
cg03727333	SGMS1	5'UTR	N_Shelf	0.875555	0.289534	0.586021
cg00449767	EXOC3L2	TSS200	Island	0.653225	0.0673002	0.585925
cg13752649	HOXB1	TSS1500	S_Shore	0.672221	0.0865926	0.585629
cg09654046	TRIM4;TRIM4	TSS200	Island	0.805663	0.22058	0.585084
cg21748136	OSTalpha	TSS200		0.871903	0.288215	0.583688
cg08873673	FUT2;FUT2	TSS200	N_Shore	0.741491	0.158442	0.583048
cg24464789	C1orf210;C1orf210	TSS1500		0.719335	0.137031	0.582305
cg02639667	LARP1	TSS200		0.693433	0.11232	0.581113
cg01295518	CHL1	TSS1500	Island	0.770982	0.19016	0.580822
cg23773946	TNFRSF6B;TNFRSF6B	5'UTR	N_Shore	0.722356	0.142322	0.580034
cg10817615	CHST1	TSS200	Island	0.614811	0.034997	0.579814
cg01141838	BSCL2;GNG3;BSCL2;BSCL2;BSCL2	5'UTR	S_Shore	0.685088	0.10723	0.577858
cg00568164	TSPAN18;TSPAN18	5'UTR		0.898295	0.322204	0.576091
cg07843390	GNG7	5'UTR	Island	0.675374	0.099836	0.575538
cg09890400	CNKSR1;CNKSR1	TSS200		0.797446	0.223278	0.574168
cg09754243	ZFHX3	5'UTR	S_Shore	0.915748	0.341789	0.573959
cg13856573	BSCL2;BSCL2;BSCL2;GNG3;BSCL2	5'UTR	N_Shore	0.696883	0.123559	0.573325
cg24948406	HOXB1;HOXB1	5'UTR	Island	0.72028	0.146959	0.573321
cg10675666	TRIM4;TRIM4	TSS200	Island	0.798014	0.225198	0.572816
cg08311935	ANKRD11	5'UTR		0.79789	0.225888	0.572001
cg08421685	CHL1	TSS200	Island	0.718201	0.146751	0.571451
cg16970926	FAR2	5'UTR		0.867731	0.29779	0.569941
cg12926357	TRIM54;TRIM54	TSS1500		0.733563	0.163908	0.569655
cg26715042	CRISP2;CRISP2;CRISP2;CRISP2;CRISP2	TSS200		0.926237	0.356987	0.56925
cg12220058	NMB;NMB	TSS1500	S_Shore	0.92299	0.354706	0.568284
cg25292098	EFCAB8	TSS1500		0.722475	0.156176	0.566299
cg21579107	SPATS2	5'UTR	Island	0.8142	0.248879	0.565321
cg25482786	CHL1	TSS200	Island	0.71208	0.146993	0.565087
cg06186155	HOXB3	5'UTR		0.676838	0.111778	0.56506
cg09450024	EXOC3L2	TSS200	Island	0.61019	0.0453159	0.564874
cg01420564	OSBPL6	5'UTR		0.672101	0.107417	0.564684
cg21145524	CHL1	5'UTR	Island	0.756533	0.193226	0.563307
cg07926025	CER1	TSS200		0.849254	0.286286	0.562968
cg18434354	LOC84931	TSS200		0.665083	0.10225	0.562832
cg15255390	HOXB3	5'UTR	Island	0.622872	0.0607263	0.562146
cg06688803	CLPTM1	TSS1500	N_Shore	0.891817	0.329723	0.562094
cg01053463	C1orf135	TSS1500	Island	0.608908	0.0469921	0.561916
cg20643991	SNCAIP	5'UTR		0.731543	0.170072	0.561471
cg00701946	LOC100302652;GPR75	TSS200	Island	0.646043	0.0884212	0.557622
cg27025995	COL22A1	TSS200		0.693413	0.136867	0.556546
cg08272268	ZNF281	TSS1500	S_Shore	0.753326	0.197512	0.555815
cg10395868	C14orf181	TSS1500	S_Shore	0.844375	0.288726	0.555649
cg09243900	RAB25	TSS200		0.656154	0.10132	0.554834
cg16682329	COL22A1	TSS200		0.687717	0.133268	0.554448
cg12065366	CHL1	TSS200	Island	0.711547	0.158713	0.552834
cg12451530	LOC100302652;GPR75	TSS200	Island	0.649762	0.097148	0.552614
cg15604953	LEFTY1	TSS1500	S_Shelf	0.839721	0.287431	0.55229
cg26546864	C15orf26	TSS1500	N_Shore	0.670244	0.117999	0.552246
cg02990330	C1orf210;C1orf210	TSS1500		0.801935	0.250944	0.550991
cg06342490	MTA3	TSS1500	N_Shore	0.656676	0.105735	0.550941
cg13061767	MIR135B	TSS1500		0.900837	0.350239	0.550597
cg15351950	SOX5	5'UTR		0.838839	0.288485	0.550354
cg00395486	PHACTR2;PHACTR2;PHACTR2;PHACTR2	TSS1500	N_Shore	0.832243	0.283739	0.548504
cg12500707	METTL11B	TSS200		0.662374	0.114921	0.547453
cg05111645	OR2H1	5'UTR		0.881926	0.334745	0.547181
cg12492087	ZFP106	TSS200		0.693691	0.146636	0.547055
cg23022053	PTGDR	TSS1500	N_Shore	0.892448	0.346741	0.545707
cg26902279	H2AFY	TSS1500	S_Shore	0.668807	0.124326	0.544481
cg23800435	C1orf210;C1orf210	TSS200		0.584078	0.0397257	0.544353
cg07515271	ZNF589	TSS1500	N_Shore	0.83487	0.290634	0.544236
cg18959988	MIR141;MIR200C	TSS1500		0.831873	0.287744	0.544129
cg23309969	ZNF532	TSS200	N_Shore	0.675436	0.131415	0.544021
cg23294090	FAM135B	TSS1500	Island	0.775522	0.231665	0.543857
cg18413900	CYP27B1	TSS200	S_Shore	0.723063	0.179568	0.543495
cg27577583	PLAGL1;PLAGL1;PLAGL1;PLAGL1;PLAGL1;PLAGL1;PLAGL1;PLAGL1	5'UTR		0.689087	0.145639	0.543449
cg02082342	VSIG2	TSS1500		0.730028	0.186845	0.543183
cg25246246	ARHGAP27	TSS200	N_Shelf	0.655927	0.112963	0.542964
cg14184817	EXOC3L2	TSS200	Island	0.806589	0.264036	0.542553
cg13916928	BSCL2;GNG3;BSCL2;BSCL2;BSCL2	5'UTR	S_Shore	0.678223	0.136371	0.541852
cg18424208	CDX1	TSS200	Island	0.562654	0.0284719	0.534182
cg26432961	FOXP4;FOXP4;FOXP4	5'UTR	S_Shore	0.676129	0.141965	0.534163
cg09952002	HOXB3	5'UTR	N_Shore	0.916034	0.38224	0.533794
cg24524702	MEF2A;MEF2A;MEF2A	5'UTR	S_Shelf	0.853409	0.320417	0.532992
cg01899074	TNS3	5'UTR		0.696824	0.163917	0.532908
cg25946646	BMPR1A	5'UTR		0.73707	0.204205	0.532865
cg12448161	COL7A1	TSS200	Island	0.686099	0.154174	0.531925
cg04099091	POU5F1	TSS1500		0.91144	0.380079	0.531362
cg12905673	JAKMIP2	5'UTR		0.869725	0.33896	0.530765
cg07477928	SVEP1	TSS1500	S_Shore	0.799108	0.268347	0.530761
cg26234644	TMEM220	TSS1500	S_Shore	0.629428	0.0992012	0.530227
cg05414908	LOC100302652;GPR75	TSS200	Island	0.748263	0.218587	0.529676
cg16407323	COL22A1	TSS1500		0.70502	0.17562	0.5294
cg00661673	PALLD;PALLD;PALLD;PALLD	5'UTR		0.905468	0.37621	0.529258
cg04894169	XPC;XPC;XPC;LSM3	TSS1500	Island	0.623714	0.0948025	0.528911
cg09756419	NRN1L	TSS200	Island	0.794303	0.265944	0.528359
cg20342105	BSCL2;GNG3;BSCL2;BSCL2;BSCL2	5'UTR	N_Shore	0.628567	0.100726	0.52784
cg07999732	ZNF775	5'UTR	S_Shelf	0.763598	0.235928	0.527671
cg01068601	NRN1L	TSS200	Island	0.813682	0.286594	0.527088
cg10574499	NRN1L	TSS200	Island	0.767576	0.240635	0.526941
cg21516287	ACTR3C;LRRC61;LRRC61	TSS200	S_Shore	0.670531	0.144405	0.526126
cg12651761	LLGL1	TSS1500	N_Shore	0.607535	0.0820948	0.52544
cg26853071	LOC221122	TSS1500		0.845905	0.320877	0.525028
cg16707952	DDR1;DDR1	TSS1500	N_Shore	0.70004	0.17537	0.52467
cg09462269	C1orf210;C1orf210	TSS200		0.74182	0.21762	0.524199
cg23390920	RMST	TSS1500		0.674214	0.150339	0.523875
cg00718036	SGMS2	TSS1500	N_Shore	0.605348	0.0827629	0.522585
cg11389868	UGT3A1	TSS200		0.684431	0.161937	0.522493
cg12009516	EXOC3L2	TSS1500	Island	0.568305	0.0461561	0.522149
cg03926815	IQSEC1	TSS200	Island	0.612227	0.0901353	0.522092
cg21775245	TMCC1;TMCC1;TMCC1	TSS200		0.645828	0.123821	0.522007
cg01284438	CPLX2	5'UTR		0.649354	0.127967	0.521388
cg26521402	STEAP2;STEAP2;STEAP2	5'UTR	S_Shore	0.856664	0.336043	0.520621
cg04566826	KCTD15;KCTD15;KCTD15	5'UTR	S_Shore	0.744458	0.224676	0.519782
cg19878627	LOC100302652;GPR75	TSS200	Island	0.716069	0.196723	0.519346
cg02639123	ACTR3C;LRRC61;LRRC61	TSS200	S_Shore	0.698373	0.180082	0.518291
cg13974464	MAMSTR;RASIP1	TSS1500	Island	0.543335	0.0257682	0.517567
cg08314660	PKP3	TSS200	N_Shore	0.837911	0.320606	0.517305
cg00446413	DPP6;DPP6	TSS1500	Island	0.735048	0.218034	0.517014
cg12615880	SOX15	TSS200	S_Shore	0.770354	0.253599	0.516755
cg10552126	DPP6;DPP6;DPP6	TSS1500	Island	0.656035	0.139906	0.516129
cg17212500	C8orf39;RBM12B	TSS1500	N_Shore	0.906904	0.390903	0.516
cg12556325	C7orf29;LRRC61;LRRC61	TSS1500		0.856025	0.340815	0.51521
cg11026333	LRRC61;ACTR3C;LRRC61	TSS200	Island	0.664028	0.149149	0.514879
cg00903242	CHL1	TSS1500	N_Shore	0.737187	0.222754	0.514433
cg07751331	KIF3C	TSS1500	S_Shore	0.646475	0.1323	0.514176
cg06365412	TP53;TP53;TP53;TP53	5'UTR		0.846761	0.332888	0.513873
cg26916966	KAT2A;HSPB9	TSS1500	Island	0.897039	0.383658	0.513382
cg03394700	TP53I11;TP53I11	5'UTR		0.777056	0.263978	0.513078
cg01882880	HOXB2	TSS1500	N_Shelf	0.649428	0.136456	0.512971
cg18342581	GIMAP4	TSS1500		0.855323	0.3431	0.512222
cg03098837	DPY19L2P4	TSS200	Island	0.540682	0.0286576	0.512024
cg24617008	TRAPPC9;TRAPPC9	TSS1500	S_Shore	0.798141	0.287575	0.510566
cg15426815	MIR200C	TSS1500		0.779431	0.269103	0.510328
cg17003376	ZNF202	TSS1500	S_Shore	0.579988	0.0704238	0.509564
cg08828819	PON3	TSS200	Island	0.651844	0.142663	0.509181
cg12616941	BMI1	5'UTR	N_Shore	0.654421	0.14527	0.509152
cg25220781	ARHGEF19;ARHGEF19	5'UTR		0.640884	0.134454	0.50643
cg19961545	GPR75;LOC100302652;LOC100302652;GPR75	5'UTR	Island	0.658189	0.152171	0.506018
cg25540142	NANOG	TSS200		0.663493	0.157927	0.505565
cg02537838	C20orf151	TSS200		0.892099	0.386844	0.505255
cg01298731	SFRP2	TSS1500	N_Shore	0.569218	0.0644202	0.504798
cg23613317	LARP1	TSS1500		0.711326	0.207043	0.504282
cg11264539	BSCL2;BSCL2;BSCL2;GNG3;BSCL2	5'UTR	N_Shore	0.587438	0.0832347	0.504203
cg10483525	ZFHX3;ZFHX3	5'UTR	N_Shore	0.734028	0.230955	0.503073
cg10348193	LRRC61;ACTR3C;LRRC61	TSS200	Island	0.689231	0.18618	0.503052
cg02642565	C16orf5	5'UTR		0.783528	0.281492	0.502037
cg00221668	PKP3	TSS200	N_Shore	0.799583	0.297839	0.501744
