# Supplementary material for: Tracking of epigenetic changes during hematopoietic differentiation of induced pluripotent stem cells
Source: Clin Epigenetics. 2019 Feb 4;11:19. doi: 10.1186/s13148-019-0617-1 (PMC6360658; doi:10.1186/s13148-019-0617-1)
Supplement: Supplementary file 5 — Table S2. Differentially methylated CpGs in iPSC-derived HPCs versus CD34+ cells. Promoter-associated CpG sites that are either hypermethylated (659 CpG sites) or hypomethylated (587 CpG sites; delta mean β value > 0.5 or < − 0.5) in iHPCs compared to human cord blood-derived CD34+ cells (GSE40799) with related genes, gene groups, association to CpG islands, and mean β values of the cell types. (XLSX 91 kb) [file 13148_2019_617_MOESM5_ESM.xlsx]

## Sheet: 50% Hypomethylated
587 promoter associated CpG sites are 50% hypomethylated in iHPC d20 compared to CB-CD34+
CpG site	Gene	Gene group	Relation to CpG island	Mean beta-value CB-CD34+	Mean beta-value iHPC d20	Delta mean beta-value (iHPC d20 - CB-CD34+)
cg18680977	HOXA3;HOXA3;HOXA3	5'UTR	Island	0.97545	0.0161784	-0.959271
cg08101036	HOXA3;HOXA3;HOXA3	5'UTR	N_Shore	0.949067	0.00332393	-0.945743
cg00921266	HOXA3;HOXA3;HOXA3	5'UTR	N_Shore	0.951671	0.00802292	-0.943648
cg16406967	HOXA3;HOXA3;HOXA3	5'UTR	Island	0.956339	0.0204375	-0.935902
cg16748008	HOXA3;HOXA3;HOXA3	5'UTR	Island	0.904837	0.0154156	-0.889421
cg07996594	RUNX3;RUNX3	TSS1500	Island	0.950041	0.0694834	-0.880557
cg12288473	SALL4	TSS1500	S_Shore	0.884799	0.0258253	-0.858974
cg12305431	HOXA3;HOXA3	5'UTR	S_Shelf	0.950528	0.0956351	-0.854893
cg22962123	HOXA3;HOXA3;HOXA3;HOXA3	5'UTR	Island	0.864799	0.0127026	-0.852096
cg19458020	RARA;RARA;RARA	TSS1500	Island	0.896837	0.044751	-0.852086
cg15014975	RUNX3;RUNX3	TSS1500	Island	0.923354	0.0768059	-0.846548
cg05851442	HOXA3;HOXA3;HOXA3	5'UTR	Island	0.871799	0.0336012	-0.838198
cg05681757	FGD4	TSS200		0.879148	0.0416612	-0.837487
cg05878390	MAB21L2;LRBA	TSS200	N_Shore	0.892391	0.0571909	-0.8352
cg19240213	HOXA3	5'UTR	N_Shore	0.929653	0.0968334	-0.83282
cg17126555	RAVER1;ICAM3	TSS1500	Island	0.890903	0.0616972	-0.829206
cg24874003	GNG7	5'UTR		0.918503	0.0912702	-0.827232
cg22798849	HOXA3;HOXA3	5'UTR	Island	0.905795	0.08392	-0.821875
cg24360871	HOXA3	5'UTR	Island	0.890438	0.0834437	-0.806994
cg07061298	HOXA3;HOXA3;HOXA3	5'UTR	N_Shore	0.840824	0.0386744	-0.802149
cg15982700	HOXA3;HOXA3;HOXA3	5'UTR	N_Shore	0.855924	0.0713826	-0.784541
cg19999161	HOXA3;HOXA3	5'UTR	Island	0.917375	0.133042	-0.784333
cg05530472	AMELY	TSS1500		0.781502	0	-0.781502
cg20334738	MAB21L2;LRBA	TSS200	N_Shore	0.887177	0.108433	-0.778744
cg15409097	GEFT;GEFT	TSS1500	Island	0.870537	0.0922991	-0.778237
cg04312620	SALL4	TSS200	S_Shore	0.814181	0.0399133	-0.774268
cg10794257	HOXA3;HOXA3;HOXA3	5'UTR	N_Shore	0.889548	0.115326	-0.774223
cg02693607	HOXA3;HOXA3;HOXA3	5'UTR	S_Shore	0.872773	0.101402	-0.771371
cg07917150	HOXA3;HOXA3;HOXA3	5'UTR	N_Shore	0.865667	0.0953117	-0.770355
cg26127662	HOXA3;HOXA3;HOXA3	5'UTR	N_Shore	0.890414	0.12031	-0.770105
cg07576219	ACOT11;ACOT11	TSS1500	S_Shelf	0.914224	0.144434	-0.76979
cg16644023	HOXA3;HOXA3;HOXA3	5'UTR	N_Shore	0.830148	0.0607871	-0.769361
cg25882256	RUNX3;RUNX3	TSS1500	Island	0.884268	0.117997	-0.766271
cg15803221	RARA;RARA;RARA	TSS1500	Island	0.842773	0.07735	-0.765423
cg07522913	HOXA3;HOXA3;HOXA3	5'UTR	Island	0.906541	0.142651	-0.76389
cg00318947	HOXA3;HOXA3;HOXA3	5'UTR	N_Shore	0.839824	0.0791614	-0.760663
cg02486855	SMAD3	TSS1500	N_Shore	0.77465	0.0148012	-0.759849
cg03419014	HLCS	TSS1500	Island	0.820767	0.061463	-0.759304
cg22431093	FGD4	TSS200		0.832595	0.0735021	-0.759093
cg07942135	HOXA3;HOXA3;HOXA3	5'UTR	N_Shore	0.846492	0.0877986	-0.758693
cg13341668	HYAL2;HYAL2	5'UTR	Island	0.823687	0.0691778	-0.754509
cg11809958	FGD4	TSS200		0.872272	0.120663	-0.751609
cg25408008	MIER1;WDR78;MIER1;MIER1;MIER1;MIER1;MIER1;MIER1;WDR78;MIER1	5'UTR	S_Shore	0.84457	0.0931411	-0.751429
cg01910419	MIR219-1	TSS1500	N_Shore	0.837273	0.0860962	-0.751177
cg27475365	TPD52L1;TPD52L1;TPD52L1;TPD52L1	5'UTR	S_Shore	0.908615	0.15819	-0.750426
cg04117801	HOXB3	TSS200	N_Shelf	0.909895	0.161079	-0.748816
cg17965690	SLC44A2;SLC44A2	TSS200	Island	0.825654	0.078884	-0.74677
cg21278103	PTPRA;PTPRA;PTPRA	5'UTR		0.826262	0.0796239	-0.746638
cg15096829	GPR37L1	TSS200		0.944148	0.200494	-0.743654
cg10400707	VANGL2	TSS1500	N_Shore	0.886477	0.142936	-0.743541
cg04351734	HOXA3;HOXA3	5'UTR	Island	0.809305	0.0677082	-0.741597
cg03536885	HOXA3	5'UTR	Island	0.871509	0.134577	-0.736932
cg13172549	HOXA3;HOXA3;HOXA3	5'UTR	Island	0.793163	0.0562738	-0.73689
cg19645616	RAVER1;ICAM3	TSS1500	Island	0.921777	0.186278	-0.735499
cg03650946	HOXA3;HOXA3;HOXA3	5'UTR	N_Shore	0.890089	0.154664	-0.735425
cg08433504	THBS1	TSS1500	N_Shore	0.905714	0.171529	-0.734185
cg23005885	ZNF710	TSS1500	Island	0.75779	0.0236828	-0.734107
cg02627455	HOXA3;HOXA3	5'UTR	S_Shelf	0.91211	0.179513	-0.732597
cg11914795	C10orf107	TSS200	Island	0.867912	0.135924	-0.731988
cg22747501	CHN2	TSS1500	N_Shore	0.86781	0.136049	-0.731761
cg04778178	HOXA3	5'UTR	Island	0.940627	0.210906	-0.729721
cg21556281	HOXA3;HOXA3;HOXA3	5'UTR	N_Shore	0.830652	0.102272	-0.72838
cg13293524	HOXB3	TSS200	N_Shelf	0.940192	0.212773	-0.727419
cg25967031	HOXA4	TSS1500	S_Shore	0.825916	0.106196	-0.71972
cg05118960	HYAL2;HYAL2	5'UTR	Island	0.774366	0.0594763	-0.71489
cg13600149	FANCC	5'UTR	N_Shore	0.773969	0.0593835	-0.714586
cg12253175	AGAP2;AGAP2	TSS200	N_Shore	0.744845	0.0317022	-0.713143
cg09596958	AGAP2;AGAP2	TSS200	N_Shore	0.728464	0.0175827	-0.710882
cg11808677	USP5;USP5;CDCA3	TSS1500	N_Shore	0.938696	0.228754	-0.709942
cg21109038	ZNF710	TSS1500	Island	0.762604	0.0529089	-0.709695
cg26297005	HOXA3	5'UTR	Island	0.897373	0.188678	-0.708695
cg25570495	SALL4	TSS200	S_Shore	0.785267	0.0773281	-0.707939
cg04250451	RUNX3;RUNX3	TSS1500	Island	0.944611	0.237453	-0.707158
cg08164294	HOXA3;HOXA3;HOXA3	5'UTR	N_Shore	0.885847	0.181559	-0.704288
cg14573448	HOXA3	5'UTR	S_Shore	0.800319	0.0995882	-0.700731
cg09804407	NLGN4Y;NLGN4Y;NLGN4Y;NLGN4Y	TSS1500		0.713544	0.012987	-0.700557
cg11372436	SOD3	TSS200		0.871956	0.172745	-0.699212
cg18430152	HOXA3	5'UTR	Island	0.887083	0.190128	-0.696955
cg07216133	RREB1;RREB1;RREB1;RREB1	5'UTR	S_Shore	0.922877	0.226582	-0.696295
cg20481837	MAB21L2;LRBA	TSS1500	S_Shore	0.882688	0.187498	-0.69519
cg19645639	SLC16A1	TSS1500	S_Shore	0.777765	0.0838945	-0.693871
cg16799737	HMBOX1;HMBOX1	5'UTR		0.831789	0.138994	-0.692794
cg01301319	HOXA3;HOXA3;HOXA3;HOXA3	5'UTR	Island	0.784956	0.0922414	-0.692714
cg25125450	RFPL2	TSS1500		0.703922	0.0128923	-0.69103
cg00075967	STRA6;STRA6;STRA6;STRA6;STRA6;STRA6	5'UTR		0.786994	0.0961935	-0.6908
cg14171514	AHNAK;AHNAK	5'UTR		0.863474	0.174605	-0.68887
cg17219660	GPR37L1	TSS200		0.940687	0.252336	-0.688351
cg04358214	C16orf70	TSS1500	Island	0.747663	0.0605114	-0.687151
cg15644324	HIVEP3;HIVEP3	TSS200	S_Shore	0.770359	0.0840909	-0.686268
cg15172734	SLMAP;SLMAP	5'UTR	S_Shore	0.822341	0.136355	-0.685986
cg03626672	CXCR7	5'UTR	S_Shore	0.75717	0.0724327	-0.684738
cg10376100	LYST;MIR1537	5'UTR		0.889525	0.205172	-0.684353
cg10124440	USP5;USP5;CDCA3	TSS1500	N_Shore	0.804823	0.120488	-0.684334
cg09623845	LRRN1	5'UTR	S_Shore	0.894222	0.212669	-0.681553
cg27078890	ETS1	TSS200		0.891167	0.21067	-0.680497
cg09144964	HOXA3;HOXA3;HOXA3	5'UTR	Island	0.879914	0.200834	-0.67908
cg13029400	ZBTB38	5'UTR		0.758764	0.0797711	-0.678993
cg24006721	RUNX3;RUNX3	TSS1500	Island	0.918627	0.241138	-0.677489
cg11671363	MIR145;LOC728264	TSS200		0.913893	0.237346	-0.676547
cg09687907	MBD6;DDIT3	TSS1500	N_Shore	0.871198	0.195549	-0.675649
cg12910797	HOXB3;HOXB3	5'UTR	N_Shelf	0.889094	0.213537	-0.675557
cg00573770	ZEB2;ZEB2;ZEB2	TSS1500	N_Shelf	0.800465	0.126488	-0.673977
cg07350977	CDH9	TSS200		0.73151	0.0576189	-0.673891
cg17044356	TMEM88	TSS200	N_Shore	0.770771	0.0971029	-0.673668
cg12629515	HIST1H3J;HIST1H2BO	TSS1500	N_Shore	0.755181	0.0831567	-0.672024
cg15177211	POR	5'UTR		0.794915	0.125959	-0.668955
cg26286961	CSGALNACT1;CSGALNACT1;CSGALNACT1	TSS200	S_Shore	0.793238	0.124423	-0.668815
cg26980034	KLHL31	TSS200		0.815226	0.146886	-0.668339
cg07264048	GCNT2;GCNT2;GCNT2	5'UTR		0.77796	0.110643	-0.667317
cg12063688	PLEKHG3	5'UTR	S_Shore	0.888029	0.221241	-0.666788
cg03331474	HOXA3	5'UTR	N_Shore	0.87951	0.213427	-0.666083
cg19148731	LOXL3	5'UTR	N_Shore	0.790806	0.125866	-0.66494
cg22237644	TRANK1	TSS1500	Island	0.851072	0.187714	-0.663358
cg17158913	CASZ1;CASZ1	5'UTR	Island	0.822218	0.160597	-0.661621
cg00842549	HOXB3	TSS200	N_Shelf	0.72815	0.0678616	-0.660289
cg13252613	LOC100101121;TTTY23	TSS1500	S_Shore	0.729481	0.0691919	-0.660289
cg19925872	ZNF710	TSS1500	N_Shore	0.826241	0.166464	-0.659776
cg05800416	CSGALNACT1;CSGALNACT1;CSGALNACT1	TSS200	Island	0.782836	0.123069	-0.659767
cg21845633	TMEM88	TSS200	N_Shore	0.915364	0.256638	-0.658725
cg14315430	MBD6;DDIT3	TSS1500	N_Shore	0.689608	0.0315894	-0.658018
cg09518270	KCNH1;KCNH1	TSS1500	S_Shore	0.825871	0.16837	-0.657502
cg19222784	NAV2;NAV2;NAV2;NAV2	TSS1500		0.794182	0.137534	-0.656648
cg18731055	RCBTB2	TSS1500	S_Shore	0.763139	0.108456	-0.654683
cg13840445	KLHL31	TSS200		0.792985	0.138798	-0.654187
cg01027532	HOXA3;HOXA3	5'UTR	S_Shore	0.853731	0.201051	-0.65268
cg18598146	SNORD12B;C20orf199;MIR1259;C20orf199;SNORD12;C20orf199	TSS1500	S_Shore	0.872303	0.219891	-0.652413
cg18107006	HNRPLL;HNRPLL	TSS1500	S_Shore	0.849071	0.197021	-0.65205
cg16254756	SHC1;SHC1;SHC1;SHC1	5'UTR	N_Shelf	0.809588	0.159718	-0.64987
cg06482498	C6orf48;SNORD48;C6orf48	TSS1500	N_Shore	0.892928	0.243337	-0.649591
cg22670675	TMEM51;TMEM51;TMEM51;TMEM51	5'UTR		0.743451	0.0938686	-0.649582
cg03159409	FAM101A	5'UTR	N_Shore	0.78871	0.139274	-0.649436
cg23731272	SMAD3	TSS1500	N_Shore	0.684149	0.0349429	-0.649206
cg19921917	PALLD;PALLD;PALLD;PALLD	5'UTR		0.890975	0.24265	-0.648325
cg18623836	RRM2;RRM2	TSS1500	N_Shore	0.872252	0.225108	-0.647144
cg04221877	RUNX3;RUNX3	TSS1500	Island	0.90334	0.256388	-0.646952
cg17826679	SLC44A2;SLC44A2	TSS200	Island	0.766221	0.11975	-0.646471
cg06559575	IGFBP6	TSS1500	N_Shore	0.829039	0.182834	-0.646205
cg21830459	CECR1;CECR1	TSS200		0.956513	0.311345	-0.645168
cg12695465	GCNT2;GCNT2;GCNT2	5'UTR		0.700389	0.0553434	-0.645046
cg09341580	GALR3	TSS1500	N_Shelf	0.795389	0.150442	-0.644947
cg13051977	C1orf228	5'UTR		0.853026	0.208387	-0.644639
cg23849826	THBS1	TSS1500	N_Shore	0.830535	0.186951	-0.643583
cg25470148	RUNX3;RUNX3	TSS1500	Island	0.860096	0.217256	-0.642839
cg21134232	HOXA3;HOXA3	5'UTR	S_Shore	0.876237	0.233752	-0.642486
cg13457410	PIK3CD	5'UTR		0.775852	0.134715	-0.641137
cg02464073	ITGB2	TSS1500	N_Shore	0.913733	0.272914	-0.640819
cg13495118	TM4SF18	TSS200		0.784977	0.144628	-0.640349
cg06086177	ZFHX3	5'UTR	N_Shore	0.779583	0.14006	-0.639523
cg13471990	ENTPD1;ENTPD1;ENTPD1;ENTPD1;ENTPD1;ENTPD1;ENTPD1	TSS1500		0.833574	0.194813	-0.638761
cg18443571	ZNF710	5'UTR	S_Shore	0.81667	0.178664	-0.638007
cg18900591	SALL4	TSS200	S_Shore	0.711409	0.0735151	-0.637894
cg05630725	SOX5;SOX5	5'UTR		0.873373	0.235626	-0.637747
cg02999224	SLC7A7;SLC7A7;SLC7A7;SLC7A7	5'UTR		0.841959	0.204271	-0.637688
cg11180921	TNKS1BP1	5'UTR	N_Shore	0.889834	0.252733	-0.637101
cg26256263	RUNX3;RUNX3	TSS1500	Island	0.925745	0.289263	-0.636482
cg11679871	SEPHS1	5'UTR		0.848957	0.212705	-0.636252
cg20345915	RGS10;RGS10;RGS10	5'UTR		0.774169	0.138651	-0.635518
cg14076258	PAK1;PAK1	5'UTR	N_Shore	0.809506	0.174508	-0.634997
cg19127638	TET1	5'UTR	S_Shore	0.770955	0.136357	-0.634598
cg25835351	SEPHS1	5'UTR		0.762386	0.12781	-0.634576
cg24041556	SLC44A2;SLC44A2	TSS200	Island	0.767423	0.1331	-0.634324
cg22941668	MIR145;LOC728264	TSS200		0.902284	0.26897	-0.633314
cg12249234	KSR1	5'UTR		0.835683	0.202826	-0.632857
cg08813944	CPSF4L	TSS1500		0.920449	0.288559	-0.63189
cg24620905	MTMR11;MTMR11;MTMR11	5'UTR		0.844703	0.213225	-0.631478
cg01704534	RBM47;RBM47	5'UTR		0.864302	0.233011	-0.631291
cg19812944	PRKAR1B;HEATR2;PRKAR1B;PRKAR1B	TSS1500	S_Shore	0.881694	0.251337	-0.630357
cg06814287	PPT2;PRRT1;PPT2	TSS1500	N_Shore	0.719541	0.0899654	-0.629575
cg12150256	HYAL2;HYAL2	5'UTR	Island	0.742666	0.113731	-0.628935
cg22610645	GEFT;GEFT	TSS1500	Island	0.917222	0.288362	-0.62886
cg17486314	BACH2;BACH2	5'UTR		0.803909	0.175208	-0.6287
cg05292082	TIAM1	5'UTR	N_Shore	0.85957	0.231359	-0.62821
cg09521647	AFF3;AFF3	TSS1500	S_Shore	0.813363	0.185255	-0.628108
cg02459416	TMEM88	TSS200	N_Shore	0.913575	0.285572	-0.628002
cg08045906	PPT2;PRRT1;PPT2	TSS1500	N_Shore	0.852736	0.22494	-0.627796
cg24757533	RHBDF2;RHBDF2	5'UTR	N_Shelf	0.971981	0.344902	-0.627079
cg02091185	RANBP17	TSS1500	N_Shore	0.749605	0.12258	-0.627026
cg23671708	TMEM88	TSS200	N_Shore	0.902882	0.276308	-0.626573
cg04064050	ECHDC1;ECHDC1;ECHDC1;ECHDC1;ECHDC1	5'UTR	N_Shore	0.809456	0.183799	-0.625657
cg26661623	ASGR2;ASGR2;ASGR2	TSS1500		0.869275	0.243779	-0.625496
cg22772747	HOXA3	5'UTR	S_Shore	0.884351	0.259092	-0.625259
cg23689428	LOC84931	TSS200		0.810501	0.1855	-0.625001
cg08673225	RPS4Y1	TSS1500		0.739526	0.114528	-0.624998
cg04008913	SNRK;SNRK	TSS1500	N_Shore	0.832463	0.207624	-0.62484
cg14480116	SPRED2;SPRED2	TSS1500		0.84693	0.222629	-0.624301
cg07802625	SPOCD1	TSS200		0.755506	0.131921	-0.623585
cg09315367	SLC44A2;SLC44A2	TSS200	Island	0.800701	0.1776	-0.623101
cg02012379	RPS4Y2	TSS200		0.725903	0.102871	-0.623033
cg13934406	PPT2;PRRT1;PPT2	TSS1500	N_Shore	0.659949	0.0376879	-0.622261
cg19328828	GPR81	TSS1500		0.895453	0.274691	-0.620761
cg18818866	NCKAP5L;LOC100286844;LOC100286844;LOC100286844	5'UTR	N_Shore	0.842408	0.221783	-0.620625
cg06546787	DEFB112	TSS1500		0.770833	0.150221	-0.620612
cg23376861	ATP5A1;ATP5A1	5'UTR	S_Shore	0.803149	0.184494	-0.618654
cg10013501	RUNX3;RUNX3	TSS1500	Island	0.886249	0.268209	-0.61804
cg18075666	CALD1;CALD1;CALD1	5'UTR		0.86358	0.245873	-0.617706
cg13591783	ANXA1	5'UTR		0.851271	0.234268	-0.617003
cg09357483	SLC7A5	TSS1500	S_Shore	0.935086	0.319018	-0.616068
cg26235748	FLRT2	5'UTR		0.797751	0.182086	-0.615666
cg11211563	GEFT;GEFT	TSS1500	Island	0.912561	0.297296	-0.615266
cg24537942	KANK4	5'UTR		0.781211	0.166225	-0.614986
cg03640465	SLC2A9	TSS1500		0.888558	0.274148	-0.61441
cg26172016	ZNF532	TSS1500	N_Shore	0.84013	0.225765	-0.614365
cg24019564	RUNX3;RUNX3	TSS1500	Island	0.753935	0.141139	-0.612796
cg13347910	GCNT2;GCNT2	TSS200		0.718539	0.106215	-0.612323
cg03646329	LPAR6;LPAR6;LPAR6;RB1;LPAR6	5'UTR		0.767129	0.155202	-0.611927
cg10941835	SALL4	TSS1500	S_Shore	0.91631	0.305028	-0.611282
cg09469665	HOXA3;HOXA3;HOXA3	5'UTR	N_Shore	0.883336	0.272322	-0.611014
cg02010852	CRB2	TSS200		0.821298	0.211388	-0.609909
cg14042308	RIN1	TSS1500	S_Shelf	0.843549	0.234237	-0.609312
cg03358636	KIAA0226	5'UTR	N_Shelf	0.844376	0.235841	-0.608535
cg16988611	TSPAN14;TSPAN14	5'UTR		0.805252	0.196809	-0.608443
cg12242450	GCNT2;GCNT2	TSS200		0.709368	0.101578	-0.607789
cg13817265	SOX5	5'UTR		0.844796	0.238237	-0.606559
cg02124912	GPR37L1	TSS200		0.766064	0.159883	-0.606181
cg00957901	LIMCH1;LIMCH1;LIMCH1;LIMCH1;LIMCH1	TSS200		0.802006	0.196669	-0.605338
cg08922308	MIR492	TSS1500		0.702692	0.0974997	-0.605192
cg10819238	SBNO2	5'UTR	Island	0.773354	0.168508	-0.604846
cg25071634	TTTY20	TSS200	N_Shore	0.787802	0.183566	-0.604236
cg20695936	RUNX3;RUNX3	TSS1500	Island	0.817735	0.213774	-0.603961
cg24492202	SH3BP2	5'UTR		0.750643	0.148615	-0.602028
cg02341556	BCL9L	TSS1500	S_Shore	0.735008	0.134591	-0.600417
cg13305657	RUNX3;RUNX3	TSS1500	Island	0.879436	0.279581	-0.599855
cg23271099	CUL9	TSS1500	N_Shore	0.837192	0.237646	-0.599546
cg23014759	BCL9	5'UTR		0.79791	0.198661	-0.599249
cg05119988	SC4MOL;SC4MOL	5'UTR	S_Shelf	0.763851	0.165302	-0.598549
cg05544413	ECHDC1;ECHDC1;ECHDC1;ECHDC1;ECHDC1	5'UTR	N_Shore	0.68751	0.0895653	-0.597945
cg10078511	THBS1	TSS1500	N_Shore	0.803763	0.20596	-0.597803
cg26175287	C14orf139	TSS1500		0.899038	0.30204	-0.596998
cg21794222	CCR6;CCR6	5'UTR		0.868935	0.272245	-0.59669
cg07278181	FOXP1;FOXP1	5'UTR		0.903347	0.306814	-0.596533
cg10586317	CD276;CD276	5'UTR	S_Shore	0.782975	0.18653	-0.596444
cg17110052	ETFB;ETFB	TSS200		0.790577	0.194427	-0.596151
cg05094429	CCR6;CCR6	5'UTR		0.783324	0.188151	-0.595173
cg23355492	SP6	TSS1500		0.835785	0.240764	-0.595022
cg20091384	GNG7	5'UTR	N_Shore	0.861358	0.267332	-0.594026
cg09159285	KLHL21	TSS1500	S_Shore	0.60742	0.0134534	-0.593967
cg06025456	PPT2;PRRT1;PPT2	TSS1500	N_Shore	0.619951	0.0262812	-0.59367
cg06279274	FAM24B	5'UTR	N_Shelf	0.728476	0.135205	-0.593271
cg10381771	ENTPD1;ENTPD1;ENTPD1;ENTPD1;ENTPD1;ENTPD1;ENTPD1	TSS1500		0.84725	0.254144	-0.593105
cg08818610	FAM65B	5'UTR	Island	0.674787	0.0819694	-0.592818
cg24333145	PLEKHG6;PLEKHG6	TSS1500	N_Shore	0.881332	0.289812	-0.59152
cg22678092	FCRLB	TSS1500		0.843832	0.253084	-0.590749
cg13879455	AGAP2;AGAP2	TSS1500	S_Shore	0.76989	0.179234	-0.590656
cg06125903	CTSZ	TSS1500	S_Shore	0.834592	0.244013	-0.590579
cg08293324	THBS1	TSS1500	N_Shore	0.797226	0.206842	-0.590384
cg09540102	NME3;MRPS34;EME2	TSS1500	Island	0.728373	0.138057	-0.590316
cg27111250	PRDM8	5'UTR	S_Shore	0.71619	0.126156	-0.590034
cg07855639	CDC42EP1	5'UTR	S_Shore	0.887752	0.299262	-0.58849
cg12497543	ENTPD1;ENTPD1;ENTPD1;ENTPD1;ENTPD1;ENTPD1;ENTPD1	TSS1500		0.771528	0.183924	-0.587604
cg03063309	SOD3	TSS200		0.721212	0.133803	-0.587409
cg07526439	ZHX3	TSS1500		0.870628	0.283906	-0.586723
cg26006084	STK10	TSS1500	S_Shore	0.844112	0.257728	-0.586385
cg08129759	GPR37L1	TSS200		0.84422	0.258625	-0.585595
cg04729004	KCP;KCP	TSS200	S_Shore	0.842701	0.257287	-0.585413
cg27488648	PHLDB1;PHLDB1;PHLDB1	TSS200	N_Shore	0.800106	0.214983	-0.585123
cg02993991	ZBTB7A	5'UTR	Island	0.655941	0.0710853	-0.584856
cg02247430	GNPNAT1	TSS1500	S_Shore	0.713258	0.128542	-0.584715
cg02956248	PPT2;PRRT1;PPT2	TSS1500	N_Shore	0.616075	0.0318072	-0.584268
cg09115116	P2RY6;P2RY6;P2RY6;P2RY6	5'UTR		0.834944	0.251913	-0.583031
cg26092675	HIST1H3E	TSS200	N_Shore	0.648091	0.0651522	-0.582938
cg10549753	MIR492	TSS1500		0.896448	0.313825	-0.582623
cg25821168	SPOCD1	TSS200		0.70626	0.123661	-0.582599
cg10842164	SLC4A2	5'UTR	S_Shore	0.845928	0.263649	-0.582279
cg22900607	GNG7	5'UTR	Island	0.880756	0.298652	-0.582104
cg05347914	GJD3	TSS200	S_Shore	0.76839	0.187202	-0.581188
cg02111865	YPEL5;YPEL5;YPEL5;YPEL5	5'UTR	S_Shore	0.869878	0.288868	-0.581009
cg09484541	FAM169A	5'UTR	N_Shore	0.84792	0.267134	-0.580786
cg10691859	NCRNA00185	TSS1500		0.73798	0.157534	-0.580445
cg08528516	DDX3Y;DDX3Y	TSS200	N_Shore	0.747273	0.167886	-0.579387
cg04928457	SORBS2	5'UTR		0.850484	0.271484	-0.579
cg25250968	NEDD9	5'UTR		0.73496	0.156187	-0.578773
cg17795252	SOX2OT	TSS200		0.751831	0.173201	-0.57863
cg00907842	FYB;FYB	5'UTR		0.835793	0.257807	-0.577986
cg06197966	SVIL	5'UTR		0.76639	0.188421	-0.577969
cg06619077	PDZK1IP1	TSS1500		0.818088	0.240511	-0.577578
cg24780185	OIT3	TSS200		0.877468	0.299912	-0.577556
cg17901584	DHCR24	TSS1500	S_Shore	0.773473	0.196136	-0.577337
cg14710465	VANGL2	TSS1500	N_Shore	0.938137	0.36081	-0.577327
cg06716730	DUSP14	5'UTR	S_Shore	0.708058	0.131428	-0.57663
cg24761525	HOXB3;HOXB3	5'UTR	N_Shelf	0.747609	0.171233	-0.576376
cg20968678	TMEM169;TMEM169;TMEM169;TMEM169	5'UTR	S_Shelf	0.771832	0.195503	-0.576329
cg24249916	GPR120	TSS1500	N_Shore	0.775872	0.199802	-0.57607
cg16216407	SOD3;SOD3	5'UTR	N_Shelf	0.719364	0.143335	-0.576029
cg20161965	HOXA4	TSS1500	S_Shore	0.808076	0.232247	-0.575829
cg25307665	HOXA5	TSS1500	Island	0.586075	0.0113982	-0.574677
cg05653018	ELF3;ELF3	TSS200		0.837547	0.262942	-0.574604
cg22242539	SERPINF1	TSS200		0.770522	0.196046	-0.574477
cg07377519	AP2A1;AP2A1	TSS1500	N_Shore	0.70982	0.135511	-0.574309
cg10725937	TREM2	TSS200		0.86581	0.291531	-0.574279
cg06750410	ANKRD55;ANKRD55	TSS200		0.838618	0.264704	-0.573913
cg18624102	FBXO27	TSS1500	S_Shore	0.631827	0.0592305	-0.572596
cg02696067	DDR1;DDR1	TSS1500	N_Shore	0.763804	0.191407	-0.572398
cg16677191	GLRX;GLRX	TSS1500		0.801061	0.228711	-0.57235
cg20743134	C3orf64	5'UTR	N_Shore	0.899863	0.328404	-0.571459
cg12968041	ZNRF3	5'UTR	S_Shore	0.912341	0.341024	-0.571317
cg02962602	CCDC57	TSS1500	S_Shore	0.625619	0.0545418	-0.571077
cg16829924	PRR5L	5'UTR		0.922343	0.351316	-0.571027
cg04863892	HOXA5	TSS200	Island	0.63047	0.0595644	-0.570905
cg08659179	CDH9	TSS200		0.74316	0.172719	-0.570442
cg00423364	TSPAN4;TSPAN4;TSPAN4;TSPAN4;TSPAN4;TSPAN4;TSPAN4	5'UTR	Island	0.819105	0.250831	-0.568274
cg19683073	SERINC5	TSS1500	S_Shore	0.844956	0.277678	-0.567278
cg08604960	ADAM19	TSS1500	S_Shore	0.86614	0.298924	-0.567216
cg14467654	MIR219-2	TSS1500	Island	0.83342	0.266257	-0.567163
cg08476485	SEMA5B	5'UTR		0.876632	0.30976	-0.566872
cg03969725	UBE2C;UBE2C;UBE2C;UBE2C;UBE2C;UBE2C;UBE2C	5'UTR	S_Shore	0.749404	0.183841	-0.565563
cg19553910	NUB1	TSS1500	N_Shore	0.690692	0.12573	-0.564963
cg00533390	HNRNPU;HNRNPU	TSS1500	S_Shore	0.822606	0.259191	-0.563415
cg16675054	STK10	TSS1500	S_Shore	0.88825	0.325622	-0.562628
cg05575639	CHD7	5'UTR	S_Shore	0.691597	0.129026	-0.562571
cg27171201	NFIC;NFIC	TSS1500	N_Shore	0.844414	0.281879	-0.562535
cg09037712	HLCS	TSS1500	Island	0.679697	0.117376	-0.562322
cg12864235	CDH9	TSS200		0.762274	0.2	-0.562274
cg01485547	GCNT2;GCNT2	TSS1500		0.887947	0.325701	-0.562247
cg18721397	SUB1	TSS1500	N_Shore	0.848194	0.286132	-0.562062
cg23359665	PPT2;PRRT1;PPT2	TSS1500	N_Shore	0.599706	0.0379826	-0.561724
cg22911650	SIGLEC7;SIGLEC7	TSS200		0.838707	0.277874	-0.560832
cg20556951	SP6	TSS1500		0.777183	0.2164	-0.560783
cg25279553	RAVER1;ICAM3	TSS1500	Island	0.659749	0.0991858	-0.560563
cg25320328	GFI1;GFI1	TSS1500	S_Shore	0.842355	0.282119	-0.560236
cg12042952	AFF3;AFF3	TSS1500	S_Shelf	0.886754	0.326583	-0.560171
cg07444408	SCOC	5'UTR		0.881985	0.321997	-0.559988
cg16151082	PLEKHF2	TSS1500	N_Shore	0.814969	0.255147	-0.559822
cg06354975	LIMCH1;LIMCH1;LIMCH1	TSS1500	N_Shore	0.772479	0.212949	-0.55953
cg06902698	SCNM1;LYSMD1;LYSMD1	TSS1500		0.882801	0.323608	-0.559194
cg11972564	TSPAN18	5'UTR		0.83485	0.276959	-0.557891
cg26648185	TIAM1	5'UTR	N_Shelf	0.68986	0.132144	-0.557717
cg17084151	NCALD;NCALD;NCALD;NCALD;NCALD;NCALD;NCALD;NCALD;NCALD	5'UTR		0.676287	0.118778	-0.55751
cg09593860	ZBTB16	TSS1500	N_Shore	0.922798	0.365351	-0.557447
cg06186450	SHC1;SHC1;SHC1;SHC1	5'UTR	N_Shelf	0.669881	0.112583	-0.557298
cg24848192	RFPL2;RFPL2	TSS1500		0.652562	0.0952983	-0.557264
cg05245515	SLC39A2	TSS200		0.872666	0.315857	-0.556809
cg00159243	SELPLG	5'UTR		0.802593	0.245862	-0.556732
cg01911472	TBL1Y;TBL1Y;TBL1Y	5'UTR	S_Shore	0.751208	0.194508	-0.5567
cg13765621	CD1D	TSS1500	N_Shore	0.703832	0.147656	-0.556175
cg02717339	ANKRD39	TSS1500	S_Shore	0.640748	0.0847047	-0.556044
cg13508904	SPTAN1;SPTAN1	5'UTR	S_Shore	0.864466	0.308909	-0.555557
cg14014955	HOXA5	TSS1500	Island	0.715162	0.160123	-0.555039
cg00899400	HOXA3;HOXA3;HOXA3	5'UTR	N_Shore	0.892602	0.337825	-0.554776
cg26853855	CSRNP3	TSS200		0.808491	0.254067	-0.554424
cg19954286	CCR6;CCR6	5'UTR		0.835973	0.281733	-0.554239
cg19895047	CSGALNACT1;CSGALNACT1;CSGALNACT1	TSS200	S_Shore	0.763686	0.209604	-0.554082
cg07053114	PTPRE	5'UTR		0.909885	0.355839	-0.554046
cg13932731	MIR219-2	TSS200	Island	0.799465	0.245451	-0.554014
cg09549073	HOXA5;HOXA5	5'UTR	Island	0.652041	0.0981423	-0.553899
cg02898721	RARA;RARA;RARA	TSS1500	N_Shore	0.824846	0.270948	-0.553897
cg00138041	PRDM8;PRDM8	TSS1500	N_Shore	0.701549	0.147835	-0.553714
cg17976473	DMBT1;DMBT1;DMBT1	TSS1500		0.742772	0.19073	-0.552042
cg23643375	SP6	TSS200		0.75946	0.207704	-0.551755
cg14374432	GRAMD1B	TSS200		0.881405	0.329962	-0.551443
cg14578677	TLR6	TSS1500		0.854759	0.304481	-0.550278
cg14827807	LASS2;LASS2	5'UTR	N_Shelf	0.792696	0.242659	-0.550036
cg25768734	HOXA3;HOXA3;HOXA3	5'UTR	N_Shore	0.666786	0.116753	-0.550033
cg15918732	SERPING1;SERPING1	TSS1500		0.861746	0.311939	-0.549807
cg01598596	BCL6	TSS1500	S_Shelf	0.665551	0.115767	-0.549784
cg27539986	KLHL21	TSS1500	S_Shore	0.630718	0.0810727	-0.549645
cg24476103	RUNX1T1	TSS1500		0.780897	0.231501	-0.549396
cg13682735	TMCC1;TMCC1;TMCC1	TSS200		0.890871	0.341539	-0.549332
cg21472642	CHN2	TSS1500	N_Shore	0.833185	0.284076	-0.549109
cg16129132	OSBPL5;OSBPL5;OSBPL5	5'UTR	Island	0.820552	0.271557	-0.548995
cg03302897	P2RY6;P2RY6;P2RY6;P2RY6	5'UTR		0.879842	0.330922	-0.54892
cg06386478	CSGALNACT1;CSGALNACT1;CSGALNACT1	TSS200	Island	0.640765	0.0919363	-0.548828
cg14574996	ZNF414;ZNF414	TSS1500	S_Shore	0.834695	0.285959	-0.548736
cg09591524	HOXA3;HOXA3;HOXA3	5'UTR	Island	0.916817	0.368455	-0.548362
cg07237830	BSCL2;GNG3;BSCL2;BSCL2;BSCL2	5'UTR	S_Shore	0.8725	0.324336	-0.548164
cg14851700	GLUL;GLUL	TSS1500	S_Shore	0.804412	0.257491	-0.546921
cg08170911	PRKCD;PRKCD	5'UTR		0.813482	0.266789	-0.546693
cg00769882	HSPA6	TSS1500	N_Shore	0.82923	0.282706	-0.546524
cg11565512	MEGF10	5'UTR	S_Shore	0.803024	0.256579	-0.546445
cg09370594	LINGO3	5'UTR	Island	0.949642	0.403334	-0.546309
cg08196561	ZCCHC14	TSS200		0.610415	0.0641168	-0.546298
cg22685502	RYBP	TSS1500	Island	0.665279	0.119003	-0.546276
cg25257677	SLC39A14;SLC39A14;SLC39A14;SLC39A14	TSS1500	N_Shore	0.633374	0.0872051	-0.546169
cg20424335	LOC100130776;AGAP2;AGAP2	TSS1500	N_Shore	0.861348	0.315285	-0.546062
cg05128824	DDX3Y	TSS1500	N_Shore	0.739385	0.193332	-0.546053
cg17782713	BMI1	5'UTR	N_Shore	0.878905	0.333835	-0.54507
cg05076730	MIR1207;PVT1	TSS1500		0.706941	0.16225	-0.544691
cg18763911	WIZ	TSS1500	N_Shelf	0.813267	0.268583	-0.544684
cg00835193	LINGO3	5'UTR	Island	0.865902	0.321853	-0.544049
cg13954292	ZFR	TSS1500	S_Shore	0.907246	0.363215	-0.544031
cg14386312	ZNF544	5'UTR	S_Shore	0.785031	0.241076	-0.543955
cg26732544	ZNF438;ZNF438;ZNF438;ZNF438;ZNF438;ZNF438;ZNF438	5'UTR		0.864745	0.321254	-0.543491
cg17075352	IGJ	TSS1500		0.854368	0.311257	-0.543111
cg26538442	CES3	TSS200		0.892464	0.349804	-0.54266
cg05888037	C13orf26	TSS1500		0.828239	0.285763	-0.542476
cg17540545	FXYD1;FXYD1	5'UTR	N_Shelf	0.790016	0.24767	-0.542346
cg00676506	RPS4Y2	TSS200		0.809962	0.267753	-0.542209
cg15935877	TSPY1;TSPY4	TSS1500	Island	0.7276	0.186183	-0.541417
cg01572694	MIR10A	TSS1500	N_Shore	0.652557	0.111339	-0.541218
cg19759481	HOXA5	TSS200	Island	0.611543	0.0705578	-0.540985
cg19071879	AFF3;AFF3	TSS200	S_Shore	0.827919	0.287077	-0.540841
cg11131351	ZFY;ZFY;ZFY	TSS1500	N_Shore	0.540624	0	-0.540624
cg26774156	STRA6;STRA6;STRA6;STRA6;STRA6;STRA6	5'UTR		0.876941	0.336365	-0.540576
cg02571534	LCTL	TSS1500		0.826151	0.286375	-0.539777
cg04066265	CSGALNACT1;CSGALNACT1;CSGALNACT1	TSS200	S_Shore	0.703344	0.163642	-0.539701
cg16449084	SSH3;ANKRD13D;ANKRD13D	TSS1500	N_Shore	0.734482	0.195171	-0.53931
cg11606261	SP1;SP1	5'UTR	S_Shore	0.852803	0.313639	-0.539164
cg08358803	RANBP17	TSS1500	N_Shore	0.809977	0.271268	-0.538709
cg10799208	TTTY10	TSS1500		0.713184	0.176314	-0.53687
cg03052502	FAM197Y2	TSS1500	N_Shore	0.79398	0.257119	-0.536861
cg24486037	SELENBP1	TSS200		0.95128	0.41448	-0.536799
cg25633067	C11orf24	5'UTR	N_Shelf	0.844525	0.308244	-0.536281
cg26366091	CHI3L2;CHI3L2	TSS200		0.849119	0.313153	-0.535966
cg13810673	GPR65	5'UTR		0.778559	0.242646	-0.535914
cg11886358	FLI1	TSS1500	N_Shore	0.674223	0.138401	-0.535822
cg03962527	ADD3;ADD3;ADD3	5'UTR	N_Shore	0.688611	0.152921	-0.53569
cg20091689	ANKRD39	TSS1500	S_Shore	0.750172	0.214835	-0.535337
cg05005217	CDCA2	5'UTR	S_Shore	0.820676	0.285979	-0.534697
cg27237537	DNMT3L;DNMT3L	TSS1500		0.779515	0.244859	-0.534657
cg14197071	PRDM8	5'UTR	Island	0.728109	0.193479	-0.53463
cg02573566	S100A13;S100A13;S100A13;S100A13;S100A1;S100A13;S100A13	5'UTR		0.796737	0.262617	-0.53412
cg27583138	GMNN	TSS1500	N_Shore	0.640673	0.106648	-0.534025
cg13248581	CECR1;CECR1	TSS200		0.903533	0.369594	-0.533939
cg12497786	FAM50B	TSS200	Island	0.626277	0.093273	-0.533004
cg24938761	MOBKL2A	5'UTR	N_Shelf	0.845769	0.312827	-0.532942
cg24040502	NLRP2;NLRP2	5'UTR		0.792673	0.259893	-0.53278
cg18454133	EFS;EFS	TSS1500	Island	0.890761	0.358543	-0.532218
cg19683800	CYB561;CYB561;CYB561	TSS200	S_Shelf	0.888709	0.356636	-0.532073
cg20659941	NEDD4L;NEDD4L;NEDD4L;NEDD4L;NEDD4L;NEDD4L;NEDD4L;NEDD4L;NEDD4L	5'UTR		0.811984	0.280358	-0.531625
cg13106389	RUNX3;RUNX3	TSS1500	Island	0.777792	0.24623	-0.531562
cg05452645	PRDM8;PRDM8	TSS1500	N_Shore	0.654949	0.123977	-0.530972
cg25503381	THBS1	TSS1500	N_Shore	0.859121	0.328186	-0.530936
cg19750643	TSPAN18	5'UTR		0.742948	0.212211	-0.530737
cg02730008	TMSB4Y	TSS1500	N_Shore	0.728862	0.198148	-0.530714
cg26546113	DHX9	5'UTR	S_Shore	0.805759	0.275156	-0.530603
cg21301505	SLAMF8;SLAMF8	5'UTR		0.87239	0.342065	-0.530325
cg14369329	KIAA0247	5'UTR		0.742934	0.212907	-0.530027
cg00142036	SEPHS1	5'UTR		0.790108	0.260185	-0.529923
cg07942500	PLEKHG3	5'UTR	S_Shore	0.888763	0.358848	-0.529915
cg05865243	TSPY2	TSS200	Island	0.781307	0.251512	-0.529795
cg18264728	DAB2	5'UTR	N_Shelf	0.762964	0.233224	-0.52974
cg27051129	DLEU7	TSS200	Island	0.746341	0.216751	-0.52959
cg21862372	SOX5;SOX5	5'UTR		0.827178	0.297668	-0.52951
cg05125809	TUBB	TSS1500	N_Shore	0.700534	0.171299	-0.529234
cg08909156	TRAPPC3	TSS1500	S_Shore	0.652014	0.123103	-0.528911
cg26373518	INPP5J	TSS200		0.6529	0.124202	-0.528698
cg20945531	FLJ34503	TSS1500		0.755203	0.22654	-0.528663
cg00742851	LRRN1	5'UTR	S_Shore	0.885538	0.356977	-0.528561
cg17181255	PLEKHG6;PLEKHG6	TSS1500	N_Shore	0.920952	0.392761	-0.528191
cg19092837	KIF1B;KIF1B	5'UTR	S_Shore	0.807833	0.280361	-0.527473
cg02192746	PILRA;PILRA;PILRA	TSS200		0.745666	0.218326	-0.52734
cg17760849	NLRP2	TSS200		0.768756	0.241535	-0.527221
cg23479065	LRRN1	5'UTR	S_Shore	0.867493	0.340658	-0.526835
cg02000808	HOXA3;HOXA3	5'UTR	S_Shore	0.909791	0.383203	-0.526589
cg09854726	FKBP2;FKBP2	TSS1500	N_Shore	0.873872	0.347633	-0.526239
cg04940329	KRT23	5'UTR		0.829839	0.303875	-0.525964
cg16705273	SETBP1;SETBP1	5'UTR	S_Shelf	0.875749	0.350315	-0.525434
cg27059698	RAI1	5'UTR	N_Shore	0.854016	0.329093	-0.524923
cg14600885	MYOZ3;MYOZ3	TSS200	S_Shelf	0.759369	0.234761	-0.524608
cg08548498	SLPI	TSS1500		0.730749	0.206382	-0.524367
cg16787352	ANKRD9	5'UTR	Island	0.883006	0.358641	-0.524365
cg00965578	APOL3;APOL3;APOL3;APOL3	5'UTR		0.79622	0.271856	-0.524364
cg06382664	RELT;RELT	5'UTR		0.653275	0.128927	-0.524348
cg04253697	BEAN	5'UTR		0.863338	0.338995	-0.524343
cg13354523	CLEC1A;CLEC1A	5'UTR		0.850204	0.326174	-0.52403
cg16967583	AGXT	TSS1500		0.810684	0.286836	-0.523848
cg11021362	TTTY13	TSS200		0.66345	0.13981	-0.523639
cg03431111	SNORD30;SNORD22;SNORD29;SNORD31;SNHG1	TSS1500	N_Shore	0.797354	0.274518	-0.522837
cg17017564	NEDD4L;NEDD4L;NEDD4L;NEDD4L;NEDD4L;NEDD4L;NEDD4L;NEDD4L;NEDD4L	5'UTR	N_Shelf	0.893305	0.370682	-0.522624
cg27639662	PRDM8	5'UTR	S_Shore	0.707337	0.184738	-0.522599
cg00539049	LYPD6B	5'UTR		0.805365	0.283045	-0.52232
cg23674882	LOXL3	5'UTR	N_Shore	0.83537	0.313132	-0.522237
cg04164744	WDR27	5'UTR	N_Shore	0.771658	0.249458	-0.5222
cg03561745	PRDM10;PRDM10	5'UTR		0.896415	0.374241	-0.522174
cg24037651	TSNARE1	5'UTR		0.85987	0.33785	-0.52202
cg13425888	NLRP2	TSS1500		0.890769	0.368957	-0.521811
cg08537847	MIR145;LOC728264	TSS200		0.894688	0.373068	-0.52162
cg13851870	CCDC124	5'UTR	Island	0.726228	0.204653	-0.521575
cg15487251	IGF2BP2;IGF2BP2	TSS1500	S_Shore	0.73151	0.210476	-0.521034
cg10961323	GALE;GALE	TSS1500	S_Shore	0.880406	0.359416	-0.52099
cg22910462	CECR1;CECR1	TSS200		0.907762	0.386824	-0.520938
cg13740709	KIAA1257	5'UTR	Island	0.687069	0.166191	-0.520878
cg26889953	CYFIP1	5'UTR		0.87885	0.357988	-0.520862
cg12598837	HTR3A;HTR3A	TSS200		0.870085	0.34985	-0.520235
cg21411366	SOD3;SOD3	5'UTR	N_Shelf	0.802041	0.281844	-0.520196
cg00864012	TEX2	5'UTR		0.835408	0.315344	-0.520064
cg04791129	IGFBP6	TSS1500	N_Shore	0.74322	0.223545	-0.519675
cg26925644	PHLDB1	TSS1500	N_Shore	0.801164	0.281638	-0.519526
cg27073068	REST	TSS1500	N_Shore	0.749058	0.229978	-0.51908
cg11155432	CDH9	TSS200		0.685224	0.166328	-0.518896
cg22129545	UCN	TSS200	Island	0.875887	0.357141	-0.518746
cg04046364	AVIL	TSS1500		0.788177	0.26949	-0.518687
cg06623698	PACSIN1	5'UTR	Island	0.741015	0.22292	-0.518095
cg20359360	PNPLA2	TSS1500	N_Shore	0.806865	0.288784	-0.51808
cg10874314	PTPRE	5'UTR		0.864222	0.346285	-0.517938
cg25103337	H6PD	TSS1500	N_Shore	0.723943	0.206136	-0.517807
cg22971501	LDLR	TSS1500	N_Shore	0.747002	0.229589	-0.517413
cg20078972	BRD4;BRD4	TSS1500		0.812264	0.294856	-0.517407
cg12404831	MYO1B;MYO1B;MYO1B	5'UTR	S_Shelf	0.776664	0.259389	-0.517274
cg03994959	LIG4;LIG4;LIG4;LIG4	5'UTR	N_Shore	0.749763	0.232577	-0.517186
cg21406271	RUNX3;RUNX3	TSS1500	Island	0.900766	0.383628	-0.517138
cg07290269	FAM60A;FAM60A;FAM60A	TSS1500	S_Shore	0.835631	0.318657	-0.516974
cg02652579	CUTA;CUTA;SYNGAP1;CUTA;CUTA;CUTA	TSS1500	S_Shore	0.876394	0.35944	-0.516954
cg00858400	SLC7A5	TSS1500	S_Shore	0.820579	0.303716	-0.516863
cg16124934	RPS6KL1	TSS1500	N_Shore	0.782942	0.266201	-0.516741
cg03601053	DDX3Y;DDX3Y;DDX3Y	5'UTR	N_Shore	0.792557	0.275832	-0.516725
cg16576811	NEDD4L;NEDD4L;NEDD4L;NEDD4L;NEDD4L;NEDD4L;NEDD4L;NEDD4L;NEDD4L	5'UTR		0.841863	0.325333	-0.51653
cg08817540	HHLA2	TSS1500		0.811019	0.294659	-0.51636
cg21144941	CECR1;CECR1	TSS200		0.937715	0.421461	-0.516254
cg18132262	PILRA;PILRA;PILRA;PILRA;PILRA;PILRA	5'UTR		0.606719	0.0905027	-0.516216
cg18037834	TENC1;TENC1;TENC1	5'UTR	N_Shelf	0.837797	0.321642	-0.516155
cg15989091	LOXL3	5'UTR	N_Shore	0.805913	0.289918	-0.515995
cg04907595	RUNX3;RUNX3	TSS1500	Island	0.62643	0.110812	-0.515619
cg25094735	NAPSB	TSS200		0.778728	0.263286	-0.515442
cg05384123	FOXP1;FOXP1	5'UTR		0.655894	0.140679	-0.515215
cg09595050	PRDM8	5'UTR	Island	0.794148	0.278973	-0.515175
cg21328082	TREM1	TSS200		0.760993	0.245863	-0.51513
cg12546785	RAI1	5'UTR		0.88427	0.369213	-0.515057
cg21039723	CAB39;CAB39;CAB39	5'UTR		0.789416	0.274796	-0.514619
cg18618429	CSTA	TSS200		0.75535	0.240919	-0.514431
cg09065714	UCN	TSS1500	S_Shore	0.871931	0.357518	-0.514413
cg08415156	CBFA2T3;CBFA2T3	5'UTR	N_Shelf	0.915595	0.401712	-0.513883
cg14254433	PACSIN1	5'UTR		0.643238	0.129377	-0.513861
cg02931058	KLHL30	TSS200	N_Shore	0.766345	0.253086	-0.513259
cg20484352	FAM114A1	5'UTR	Island	0.704497	0.191396	-0.513101
cg21249371	KDM2B;KDM2B	TSS200	S_Shore	0.547115	0.034223	-0.512892
cg06373940	ERCC3	TSS1500	S_Shore	0.847008	0.334585	-0.512423
cg16701167	ME1	TSS1500	S_Shore	0.836387	0.324117	-0.512271
cg10317717	UPP1;UPP1	5'UTR	Island	0.540036	0.0279747	-0.512061
cg01789499	PRDM8	5'UTR	Island	0.843485	0.331479	-0.512005
cg24028809	RGS17	5'UTR		0.771709	0.25995	-0.511759
cg12526471	ZBTB16	TSS1500	N_Shore	0.700248	0.188528	-0.51172
cg11347139	HIAT1	TSS1500	N_Shore	0.71556	0.203945	-0.511614
cg04957757	ST3GAL2	5'UTR		0.756305	0.245094	-0.511211
cg05741225	JAKMIP3	TSS1500		0.801163	0.290138	-0.511025
cg18966401	ELF3;ELF3	TSS1500		0.69565	0.184716	-0.510934
cg23404101	TMEM88	TSS1500	N_Shore	0.88864	0.377768	-0.510872
cg07436701	MMRN2;SNCG	TSS200		0.731052	0.220503	-0.510548
cg12213680	FAM65B;FAM65B;FAM65B	5'UTR		0.89036	0.379963	-0.510398
cg26393261	ATXN1;ATXN1	5'UTR		0.934289	0.423945	-0.510344
cg17865114	CLDN6	5'UTR	Island	0.841901	0.331558	-0.510342
cg15763258	FLI1	TSS1500	N_Shore	0.811165	0.300865	-0.5103
cg03348161	MS4A3;MS4A3;MS4A3	TSS200		0.757668	0.247482	-0.510186
cg10118968	YPEL2	TSS1500	N_Shore	0.595911	0.0861571	-0.509754
cg07529210	KDM2B;KDM2B	TSS200	S_Shore	0.576323	0.0667236	-0.509599
cg09350919	TSPY3;TSPY4	TSS1500	N_Shore	0.784752	0.275258	-0.509495
cg04871807	C5orf27	TSS1500		0.841522	0.33207	-0.509452
cg12929983	BMF;BMF;BMF;BMF	TSS1500	N_Shelf	0.607759	0.0983207	-0.509438
cg25521400	B3GNT2	5'UTR		0.805934	0.296818	-0.509116
cg20531550	KCP;KCP	TSS200	Island	0.639155	0.130113	-0.509041
cg00366917	MBP;MBP	TSS1500	Island	0.564906	0.0559077	-0.508998
cg03202732	MARK2;MARK2;MARK2;MARK2;MARK2	TSS1500		0.780703	0.271765	-0.508938
cg26915924	ABAT;ABAT;ABAT	5'UTR		0.684856	0.176096	-0.50876
cg16764848	GNPNAT1	TSS1500	S_Shore	0.63683	0.12813	-0.508701
cg02876925		TSS1500	Island	0.797916	0.289361	-0.508554
cg10181414	GNG7	5'UTR	N_Shore	0.619473	0.111902	-0.507571
cg24782497	KIAA1683;KIAA1683;KIAA1683	TSS200		0.875225	0.367734	-0.507491
cg07639900	KLF6;KLF6;KLF6;KLF6	TSS1500	S_Shore	0.896383	0.389056	-0.507327
cg06236987	FLJ34503	TSS1500		0.786489	0.279245	-0.507244
cg01646461	CCR6;CCR6	5'UTR		0.80488	0.297928	-0.506952
cg05726756	HOXB1	TSS200	Island	0.876902	0.370238	-0.506664
cg24391460	MAGI2	TSS1500	S_Shore	0.638898	0.132252	-0.506646
cg10359157	DLEU7	TSS200	Island	0.657134	0.150516	-0.506617
cg08348121	SKIL;SKIL;SKIL	TSS1500	S_Shore	0.776223	0.269778	-0.506445
cg03721058	HYAL2;HYAL2	5'UTR	Island	0.83791	0.331644	-0.506266
cg20874785	LOC100189589	TSS200		0.792023	0.28585	-0.506172
cg05730269	PHLDB1;PHLDB1;PHLDB1	TSS200	N_Shore	0.772097	0.26596	-0.506137
cg00491523	A2BP1;A2BP1;A2BP1	5'UTR		0.889551	0.383536	-0.506015
cg06317209	AVIL	TSS1500		0.865682	0.360229	-0.505453
cg22378853	BLCAP;BLCAP;BLCAP;BLCAP;NNAT;NNAT;BLCAP	5'UTR	N_Shore	0.73047	0.225198	-0.505272
cg16986578	ELF3;ELF3	TSS200		0.866142	0.360911	-0.505231
cg26058907	RPS4Y2	TSS200		0.802029	0.296913	-0.505115
cg11588903	MYO9B;MYO9B	5'UTR	N_Shelf	0.786618	0.281543	-0.505075
cg03577139	SOD3	TSS200		0.86366	0.358758	-0.504901
cg26039623	RBM47;RBM47	5'UTR		0.906129	0.401489	-0.504641
cg16583884	CCDC68;CCDC68	TSS200	N_Shore	0.857487	0.35287	-0.504616
cg21306988	LIG4;LIG4;LIG4	5'UTR	Island	0.625477	0.121364	-0.504114
cg15476885	C12orf69;C12orf60	TSS1500		0.894989	0.391129	-0.503861
cg23204680	ATXN1;ATXN1	5'UTR		0.881006	0.377409	-0.503597
cg21491107	KIAA0182;KIAA0182	5'UTR	Island	0.624598	0.121225	-0.503373
cg08820801	FBXO17	5'UTR	N_Shore	0.603695	0.100468	-0.503227
cg04887076	NLRP2	TSS200		0.735795	0.232602	-0.503192
cg13308744	EIF1AY	TSS1500	N_Shore	0.563602	0.0606937	-0.502908
cg19689876	NLRP2	TSS200		0.750014	0.247712	-0.502301
cg20151494	PRKCZ;PRKCZ;PRKCZ	5'UTR	S_Shore	0.67522	0.172967	-0.502253
cg25247520	MIR1204;PVT1	TSS200	S_Shore	0.829837	0.327622	-0.502215
cg06658821	GLIPR2	TSS1500	N_Shore	0.81307	0.3109	-0.50217
cg13808036	RBMY1F;RBMY2FP	TSS1500	N_Shore	0.732914	0.230769	-0.502145
cg17284609	SOX6;SOX6;SOX6;SOX6	TSS1500		0.863078	0.360953	-0.502125
cg21826784	AGTRAP;AGTRAP;AGTRAP;AGTRAP;AGTRAP	TSS1500	N_Shore	0.566753	0.0646601	-0.502093
cg21902325	LHFPL2	5'UTR		0.821815	0.320081	-0.501734
cg24010336	FBXO17	TSS1500	S_Shore	0.740153	0.238549	-0.501604
cg26494441	RFPL2	TSS1500		0.569192	0.0676909	-0.501501
cg05393578	KCNAB2;KCNAB2	5'UTR		0.8564	0.354989	-0.501412
cg11685316	MFSD6L;MFSD6L	5'UTR	Island	0.698196	0.197172	-0.501024
cg02005600	HOXA5	TSS1500	Island	0.670925	0.169927	-0.500997
cg01494441	CERKL;CERKL;CERKL;CERKL;CERKL;CERKL;CERKL	TSS1500	S_Shore	0.863637	0.363337	-0.500299
cg26916621	MIR10A	TSS200	N_Shore	0.803761	0.303536	-0.500225

## Sheet: 50% Hypermethylated
659 promoter associated CpG sites are 50% hypermethylated in iHPC d20 compared to CB-CD34+
CpG site	Gene	Gene group	Relation to CpG island	Mean beta-value CB-CD34+	Mean beta-value iHPC d20	Delta mean beta-value (iHPC d20 - CB-CD34+)
cg27112414	UBL4A	TSS1500	Island	0.208968	0.709155	0.500186
cg13578134	CSK;CSK	5'UTR		0.189527	0.689719	0.500192
cg10148280	HPS3	TSS1500	N_Shore	0.11952	0.619733	0.500214
cg19389372	SDHAF1	TSS1500	Island	0.47032	0.970636	0.500316
cg00443307	KLRG1	TSS1500		0.390707	0.891253	0.500546
cg15295200	NMNAT3	TSS1500	S_Shore	0.24127	0.741924	0.500654
cg15887754	BCOR;BCOR;BCOR;BCOR	5'UTR	Island	0.0691207	0.569882	0.500761
cg24808318	CTSF	TSS200	Island	0.10751	0.608332	0.500822
cg10708793	DHX58;DHX58	5'UTR		0.121845	0.622717	0.500872
cg14621531	RAB9A	TSS1500	Island	0.0868991	0.587797	0.500897
cg00618312	ELF1;ELF1	TSS200		0.24928	0.750343	0.501063
cg17936572	ARPP-21	5'UTR		0.400915	0.902141	0.501226
cg16483840	PSMB8;PSMB8	TSS1500	S_Shore	0.101696	0.602964	0.501268
cg04871778	TTC22;TTC22	TSS200	S_Shore	0.144969	0.646262	0.501293
cg13699152	GK;GK;GK	TSS200	Island	0.0823934	0.58408	0.501686
cg14489570	LY6E;LY6E;LOC100133669	TSS1500	N_Shore	0.184199	0.686122	0.501923
cg18230558	IL1RAPL1	TSS200		0.194462	0.696487	0.502024
cg25248094	SH2D1A;SH2D1A;SH2D1A;SH2D1A	5'UTR		0.292761	0.79513	0.502369
cg26767632	PGLYRP1	TSS200	S_Shore	0.0909697	0.5935	0.502531
cg07941983	ARAP2	5'UTR	N_Shore	0.261586	0.764241	0.502655
cg11142705	CCK	TSS1500	Island	0.101496	0.604251	0.502755
cg10055173	PLP2	TSS200	Island	0.213082	0.715903	0.502821
cg21074347	FLJ46111	TSS1500	S_Shore	0.336297	0.839361	0.503064
cg25516803	CCK	TSS1500	Island	0.374673	0.877841	0.503169
cg15176213	COX7A1;COX7A1	5'UTR	Island	0.388693	0.892764	0.50407
cg22303909	FIGNL1;FIGNL1	TSS1500	Island	0.194949	0.699028	0.504079
cg05314024	LOC149134	TSS1500	N_Shore	0.277526	0.781633	0.504107
cg19350357	RBM43	TSS1500	S_Shore	0.364582	0.868769	0.504187
cg16162391	LOC387647	TSS200	Island	0.155406	0.659715	0.504309
cg19002828	ITM2A;ITM2A	TSS1500		0.38223	0.886565	0.504335
cg00080081	SLFN11;SLFN11;SLFN11;SLFN11;SLFN11	TSS1500	S_Shore	0.270411	0.774936	0.504525
cg03719155	ACP5;ACP5;ACP5;ACP5	TSS1500	S_Shore	0.125448	0.630651	0.505204
cg05918002	ZNF232	5'UTR	Island	0.250185	0.755449	0.505264
cg17283453	ZNF177	5'UTR	Island	0.0852394	0.590503	0.505264
cg10045909	ZNF668	5'UTR	S_Shore	0.215515	0.720809	0.505294
cg20606062	TRIM4;TRIM4	TSS200	Island	0.0579451	0.563346	0.505401
cg20211816	KIF13A;KIF13A;KIF13A;KIF13A	TSS1500	S_Shore	0.241286	0.746784	0.505497
cg27079680	LOC134466	TSS200	Island	0.211033	0.716822	0.50579
cg11497957	ZNF572	5'UTR		0.0659247	0.571756	0.505831
cg25666403	OSM	TSS200		0.0663124	0.572246	0.505934
cg03494634	OR7G3	TSS1500		0.280792	0.786941	0.506149
cg01573544	FUNDC1	TSS200		0.0344289	0.540895	0.506467
cg22206855	ARMCX3;ARMCX3;ARMCX3	TSS200		0.139275	0.645934	0.506659
cg05928342	ZNF177	TSS200	Island	0.0550066	0.56236	0.507353
cg00553200	RENBP	TSS200		0.129167	0.636827	0.507661
cg08560373	SNRPN;SNRPN;SNRPN;SNRPN	5'UTR	Island	0.40248	0.910157	0.507677
cg07664000	TMIGD1	5'UTR		0.296353	0.804078	0.507725
cg07476508	CRYAB;HSPB2	TSS1500		0.0955385	0.603414	0.507876
cg06732684	LOC441601	TSS200	Island	0.392185	0.900377	0.508192
cg19995126	OCRL;OCRL	TSS200	Island	0.114679	0.622982	0.508302
cg24092340	PIK3R6;PIK3R6	5'UTR		0.0855506	0.59392	0.508369
cg18923721	PIK3R5	5'UTR	Island	0.091351	0.599881	0.50853
cg26542660	CEP135	TSS1500	N_Shore	0.107779	0.617246	0.509467
cg18268562	FOXR1	TSS200	Island	0.428414	0.938508	0.510094
cg14847483	TMEM85	TSS1500		0.34887	0.859305	0.510435
cg05821046	TMEM48;TMEM48;TMEM48	TSS1500	S_Shore	0.421261	0.931738	0.510476
cg00178511	COL7A1	TSS200	Island	0.142322	0.654479	0.512157
cg20226154	RAET1L	TSS200		0.104929	0.617109	0.51218
cg18694169	NKAPL	TSS200	Island	0.211098	0.723301	0.512204
cg12302402	LOC494141;LOC494141;LOC494141	TSS200	Island	0.373056	0.885296	0.51224
cg20594809	LHX8	5'UTR	N_Shore	0.126192	0.638504	0.512312
cg08721324	ANKRD11	5'UTR		0.299769	0.812094	0.512325
cg02072170	FAM43A	TSS1500	N_Shore	0.197345	0.709699	0.512354
cg24809529	CLDN15	TSS200		0.152681	0.665079	0.512398
cg04875162	PABPC5;PABPC5	5'UTR	Island	0.106854	0.619735	0.512881
cg05731122	RPAP3;RPAP3;RPAP3	TSS1500	S_Shore	0.115759	0.628736	0.512977
cg03435878	IL1RAPL2	TSS1500	N_Shore	0.270115	0.783471	0.513356
cg22213445	RAB7A	5'UTR		0.211083	0.725055	0.513971
cg06058187	GZMA	TSS200		0.17545	0.689584	0.514135
cg05604486	POSTN;POSTN;POSTN;POSTN	TSS200		0.200303	0.714441	0.514138
cg21114806	DUSP9	5'UTR	Island	0.121742	0.635908	0.514166
cg05845376	SLC25A2	TSS200	Island	0.475843	0.990137	0.514295
cg13136655	ZC3H12D;ZC3H12D	5'UTR		0.211323	0.725737	0.514414
cg00268086	NLRP1;NLRP1;NLRP1;NLRP1;NLRP1;NLRP1;NLRP1;NLRP1;NLRP1;NLRP1	5'UTR		0.0659913	0.580473	0.514482
cg09076584	FLJ25006	TSS200		0.290203	0.8047	0.514497
cg15701237	RTP4	TSS200		0.114538	0.62944	0.514902
cg22606224	ZNF625	5'UTR	N_Shore	0.0490789	0.564341	0.515262
cg23998405	MGMT	TSS1500	Island	0.0464276	0.561797	0.51537
cg03185704	LRRC61;ACTR3C;LRRC61	TSS200	Island	0.259004	0.774629	0.515625
cg09498007	CREG2	TSS1500	S_Shore	0.164492	0.680374	0.515883
cg04384810	C14orf159;C14orf159;C14orf159;C14orf159;C14orf159	5'UTR		0.159318	0.675406	0.516088
cg18384097	PTPN7;PTPN7	TSS1500		0.17627	0.692372	0.516101
cg07928156	TCEAL3;TCEAL3	TSS200	Island	0.0353253	0.551513	0.516187
cg08065231	ZNF177	TSS200	Island	0.0780944	0.594286	0.516191
cg22828383	NCOR2;NCOR2	5'UTR	Island	0.314443	0.830718	0.516275
cg22339338	TAGLN2	5'UTR	N_Shelf	0.325596	0.842287	0.516691
cg03984009	PDE7B	TSS1500		0.334225	0.850931	0.516706
cg20346189	CITED1;CITED1;CITED1;CITED1	5'UTR	N_Shore	0.200873	0.717623	0.51675
cg05880105	MIR150	TSS1500		0.0965578	0.613308	0.516751
cg03943081	TCERG1L	TSS1500	Island	0.124407	0.641362	0.516955
cg10016783	SLITRK2;SLITRK2;SLITRK2;SLITRK2	TSS1500	N_Shore	0.227407	0.744467	0.517061
cg08470157	GK;GK;GK	TSS200	Island	0.10354	0.620615	0.517075
cg10862535	PGLYRP1	TSS200	S_Shore	0.207755	0.724838	0.517083
cg08994891	UPF3B;UPF3B	TSS200	Island	0.181132	0.698456	0.517324
cg24783510	FCHO1;FCHO1;FCHO1;FCHO1	5'UTR	S_Shelf	0.147804	0.665464	0.517661
cg06250904	C12orf23	5'UTR	S_Shore	0.0741127	0.591776	0.517663
cg13282837	TCL1A;TCL1A	TSS200	Island	0.254159	0.772051	0.517892
cg12011136	PAPOLB;RADIL	TSS200	Island	0.147734	0.666025	0.51829
cg16777510	STAT5A	5'UTR	N_Shore	0.247683	0.766166	0.518483
cg19594666	LEP	TSS200	Island	0.377519	0.89608	0.51856
cg15737470	CLCN4	TSS200	N_Shore	0.0829341	0.601699	0.518764
cg03098837	DPY19L2P4	TSS200	Island	0.0218241	0.540682	0.518858
cg09261593	PRKCZ;PRKCZ;PRKCZ	5'UTR		0.187991	0.706976	0.518986
cg00420997	C8orf75	TSS1500		0.142569	0.661973	0.519405
cg04961235	PAPOLB;RADIL	TSS200	Island	0.18753	0.707388	0.519859
cg26968039	CLDN15	TSS1500		0.183077	0.703265	0.520188
cg12580445	LOX	TSS1500	S_Shore	0.299789	0.820283	0.520495
cg05709437	PDC;MIR548F1	5'UTR		0.312562	0.833367	0.520805
cg18221429	LRRC61;ACTR3C;LRRC61	TSS200	Island	0.20926	0.731017	0.521757
cg04547723	PGF;PGF	5'UTR	N_Shore	0.120775	0.642956	0.522182
cg06953773	LOC134466	TSS1500	S_Shore	0.204373	0.726843	0.52247
cg17328716	LOC650226	TSS200	S_Shore	0.353149	0.875811	0.522662
cg14099398	PLD6	TSS200	N_Shore	0.0893939	0.612328	0.522934
cg20662725	ZNF257	TSS1500		0.164678	0.688154	0.523476
cg19400179	DZIP3	5'UTR		0.37213	0.895655	0.523525
cg27381584	C17orf62;C17orf62;C17orf62	5'UTR	N_Shore	0.230733	0.754617	0.523885
cg19598514	ANO9	TSS200		0.278286	0.802305	0.524018
cg07674139	NRK	TSS200	Island	0.118234	0.642326	0.524092
cg21466963	ZNF492	5'UTR	S_Shore	0.14987	0.674258	0.524388
cg26872028	ST8SIA4;ST8SIA4	TSS1500	S_Shore	0.0680476	0.592602	0.524554
cg23217946	ZNF492	TSS200	N_Shore	0.0730309	0.597959	0.524928
cg03992069	ZMYM3;ZMYM3;BCYRN1;ZMYM3;ZMYM3;ZMYM3	TSS1500	S_Shore	0.200424	0.725591	0.525167
cg26020914	CDKL5	5'UTR	Island	0.079378	0.60478	0.525402
cg21038220	PCDHB7	TSS1500	N_Shore	0.179143	0.704994	0.52585
cg00808648	PACS2;PACS2	TSS1500	N_Shore	0.155822	0.681812	0.525989
cg21009965	LHX8	TSS1500	N_Shelf	0.107353	0.633452	0.526099
cg03409548	MOBKL2C	TSS200	S_Shore	0.183083	0.709198	0.526115
cg19926444	ZNF709	TSS200	S_Shore	0.203392	0.729516	0.526124
cg14325153	PRR23C	TSS200	Island	0.460469	0.986617	0.526148
cg15013617	C20orf141	TSS1500		0.279712	0.805889	0.526177
cg16122072	BHLHA9	TSS200	Island	0.148532	0.67474	0.526208
cg05449830	CITED1;CITED1;CITED1;CITED1	TSS1500	Island	0.0423535	0.568573	0.526219
cg15571561	ARPP-21	5'UTR		0.204464	0.730922	0.526458
cg07758529	IL1RAPL2	5'UTR	S_Shore	0.213526	0.740552	0.527026
cg14894848	FAM19A5	TSS1500	Island	0.142886	0.669914	0.527028
cg26814075	LEP	TSS200	Island	0.357576	0.884613	0.527036
cg17621718	CCK	TSS1500	Island	0.152527	0.679903	0.527376
cg26394257	ADAM32	TSS200	N_Shore	0.222677	0.750704	0.528026
cg16251333	TCEANC	TSS200	Island	0.0354858	0.563659	0.528173
cg24996565	TCL1A;TCL1A	TSS200	Island	0.103886	0.632073	0.528188
cg13544851	DPP6;DPP6;DPP6;DPP6	5'UTR	S_Shore	0.109832	0.638028	0.528196
cg19161124	DPP6	TSS1500	Island	0.159564	0.687803	0.52824
cg02631126	ZSCAN12L1	TSS200		0.422962	0.951285	0.528324
cg09575280	RAET1L	TSS1500		0.0609116	0.589345	0.528433
cg14945937	PLEKHF1	5'UTR	N_Shore	0.206044	0.734616	0.528573
cg06302025	BHLHB9;BHLHB9;BHLHB9;BHLHB9;BHLHB9;BHLHB9;BHLHB9;BHLHB9	TSS200	Island	0.140423	0.669765	0.529342
cg04498349	GRIN2A;GRIN2A;GRIN2A	5'UTR	Island	0.226494	0.755988	0.529494
cg26052635	CLIP4	5'UTR	S_Shore	0.381197	0.910702	0.529505
cg12858693	RAET1L	TSS1500		0.105716	0.635243	0.529527
cg19549023	MCF2	5'UTR	Island	0.196134	0.726013	0.529879
cg11435506	PON3	TSS1500	Island	0.107376	0.637441	0.530065
cg12075498	JAK1	5'UTR	N_Shelf	0.260138	0.790576	0.530438
cg16301036	TAOK3	5'UTR	N_Shore	0.377134	0.907582	0.530449
cg19540316	MCF2L	TSS200	Island	0.188487	0.71905	0.530563
cg12142501	MIR596	TSS200	S_Shore	0.218683	0.749593	0.53091
cg00299736	CD5;CD5	5'UTR		0.28123	0.812479	0.531249
cg16404371	SLC2A14	TSS200	Island	0.08109	0.6124	0.53131
cg14936778	CHCHD2	TSS1500	S_Shore	0.129697	0.661295	0.531598
cg26051413	ASCL2	TSS1500	Island	0.199196	0.73148	0.532284
cg15694715	TMEM25;TMEM25;TMEM25;TMEM25;TMEM25;TMEM25	5'UTR	S_Shore	0.195336	0.727715	0.532378
cg11200917	GLRA1;GLRA1	TSS1500	S_Shore	0.0922739	0.625182	0.532908
cg14369777	DKC1;DKC1	TSS1500	N_Shore	0.372846	0.905978	0.533132
cg11809091	PCDHB7	TSS200	N_Shore	0.391748	0.925011	0.533263
cg04586579	SDR42E1	5'UTR	Island	0.151833	0.685155	0.533321
cg05804339	BCOR;BCOR	5'UTR	N_Shore	0.074836	0.608203	0.533367
cg02573176	SLC10A5	TSS1500		0.310403	0.843839	0.533436
cg10458216	MBNL2;MBNL2	TSS1500		0.345512	0.879464	0.533952
cg09696939	BICC1	TSS1500	N_Shore	0.0472222	0.581204	0.533982
cg21821833	CCK	TSS200	Island	0.197951	0.732056	0.534105
cg11449070	SMC1A;RIBC1;RIBC1	TSS200	Island	0.0221468	0.556624	0.534477
cg20100445	C10orf93	TSS1500	Island	0.210723	0.745244	0.534522
cg26328335	AQP5	TSS1500	Island	0.130951	0.665647	0.534697
cg11517269	ZSCAN12L1	TSS200		0.404523	0.940094	0.535571
cg17954695	NME5;BRD8	TSS1500		0.132571	0.668192	0.535621
cg05399244	RPH3AL	5'UTR		0.226812	0.762449	0.535637
cg07420362	TRPC2	TSS1500		0.303979	0.840313	0.536334
cg10208485	CHL1	5'UTR	N_Shore	0.222611	0.758998	0.536387
cg05828925	FLJ14107;BIN3	TSS1500		0.24495	0.781606	0.536656
cg23774896	CITED1;CITED1;CITED1;CITED1	TSS1500	Island	0.0532284	0.590426	0.537197
cg04221606	AKAP12;AKAP12	TSS200	N_Shore	0.238937	0.776189	0.537252
cg09667013	WBP2NL	TSS200	Island	0.331094	0.868402	0.537307
cg08367083	LOC387647	TSS200	Island	0.0716525	0.609013	0.53736
cg00642460	PFN3	TSS200	Island	0.10583	0.643215	0.537385
cg05350188	C2orf70	TSS200	Island	0.0767723	0.614334	0.537562
cg00158683	COL7A1	TSS200	Island	0.0673756	0.605206	0.53783
cg25321762	ZNF674;LOC401588;ZNF674	TSS200	Island	0.183642	0.721634	0.537991
cg14957943	COL7A1	TSS200	Island	0.217559	0.755804	0.538245
cg27506442	LOC100188949	TSS1500		0.360437	0.898766	0.538329
cg12798157	AKR7L;AKR7L	TSS200	Island	0.0603888	0.599229	0.53884
cg04039555	BHLHB9;BHLHB9;BHLHB9;BHLHB9;BHLHB9;BHLHB9;BHLHB9;BHLHB9	TSS200	Island	0.135264	0.674853	0.539589
cg14968361	MOBP;MOBP	5'UTR	N_Shore	0.292443	0.832131	0.539689
cg16891080	TCEAL6	TSS1500	S_Shore	0.25488	0.794628	0.539747
cg19628988	CXXC5	5'UTR	Island	0.207824	0.74788	0.540056
cg20660269	ADORA2A	TSS200	S_Shelf	0.205389	0.745595	0.540206
cg22865368	TBL1X;TBL1X;TBL1X;TBL1X	5'UTR	Island	0.0684924	0.608913	0.540421
cg11032534	VMO1;VMO1;VMO1;VMO1	TSS200	S_Shore	0.128959	0.669496	0.540537
cg21362390	SLITRK2;SLITRK2;SLITRK2;SLITRK2;SLITRK2;SLITRK2;SLITRK2;SLITRK2;SLITRK2	5'UTR	Island	0.271252	0.811798	0.540546
cg24567694	LOC100132707;LOC100132707	TSS1500		0.169167	0.709913	0.540746
cg24411961	C1orf94;C1orf94	5'UTR	Island	0.29362	0.834583	0.540963
cg25125622	SLITRK2;SLITRK2;SLITRK2;SLITRK2	5'UTR	S_Shore	0.230559	0.771543	0.540983
cg25360861	ZNF257	TSS200		0.123823	0.664938	0.541115
cg03049249	CCDC144A	TSS200	Island	0.432205	0.97399	0.541786
cg00074086	PAPOLB;RADIL	TSS200	S_Shore	0.172534	0.714514	0.541981
cg23936463	FAM19A5	TSS1500	Island	0.12782	0.669916	0.542096
cg25855249	AKAP12;AKAP12;AKAP12	5'UTR	Island	0.126519	0.668688	0.542169
cg18201077	RSAD2	TSS200		0.0509495	0.593203	0.542253
cg26442763	IQSEC2	TSS200	S_Shore	0.0668652	0.609218	0.542352
cg11589932	BHLHA9	TSS200	Island	0.130623	0.673606	0.542983
cg11196437	LHX8	TSS1500	N_Shore	0.234457	0.777713	0.543256
cg18105139	ZSCAN12L1	TSS200		0.30415	0.847738	0.543588
cg04917511	C2orf70	TSS200	Island	0.0235892	0.567257	0.543668
cg15415136	ZNF540;ZNF540	5'UTR	S_Shelf	0.0853591	0.629059	0.5437
cg06085204	XAF1;XAF1;XAF1;XAF1	5'UTR		0.209143	0.753429	0.544286
cg08269911	NUPL1;NUPL1	TSS1500	Island	0.128625	0.673572	0.544948
cg05364567	ZNF232	5'UTR	Island	0.233125	0.778271	0.545146
cg22407458	TCP11;TCP11;TCP11;TCP11	5'UTR	Island	0.062582	0.607812	0.54523
cg21893284	FAM133A;FAM133A;FAM133A;NAP1L3;FAM133A;NAP1L3	TSS1500	N_Shore	0.0421679	0.587564	0.545396
cg12591315	CLEC2B	TSS1500		0.161426	0.7069	0.545474
cg01005080	LHX8	TSS1500	S_Shore	0.26994	0.815468	0.545527
cg16659026	PRPF31;TFPT	TSS1500	N_Shore	0.0682327	0.613981	0.545748
cg22843712	MYOM2	TSS1500		0.142013	0.687856	0.545843
cg12794224	AKAP12;AKAP12;AKAP12	5'UTR	Island	0.0525735	0.599085	0.546512
cg10927510	GMEB2	TSS1500	Island	0.178338	0.724885	0.546547
cg10655144	TAAR3	TSS1500		0.210311	0.757127	0.546816
cg11515215	LOC387647	TSS1500	N_Shore	0.234237	0.7811	0.546863
cg15425811	C22orf27	TSS200	N_Shore	0.355812	0.902785	0.546973
cg19049152	THSD1P	TSS1500	N_Shore	0.125554	0.672798	0.547244
cg23757461	NEDD4L;NEDD4L;NEDD4L;NEDD4L;NEDD4L;NEDD4L;NEDD4L;NEDD4L;NEDD4L	5'UTR	S_Shore	0.142306	0.689606	0.5473
cg22681074	GJC2	5'UTR	N_Shore	0.143843	0.691227	0.547384
cg12782180	LEP	TSS1500	Island	0.366725	0.914152	0.547427
cg00206414	BCOR;BCOR;BCOR;BCOR	5'UTR	Island	0.0572487	0.604679	0.54743
cg02703870	SDR42E1	TSS200	Island	0.132417	0.67999	0.547573
cg21870760	MIR2114	TSS1500		0.320107	0.868115	0.548008
cg13033578	LINGO3	5'UTR	Island	0.226519	0.774811	0.548292
cg15821939	MIR596	TSS200	S_Shore	0.128353	0.676675	0.548323
cg20087519	SYCE1;SYCE1;SYCE1	TSS200	Island	0.391259	0.939771	0.548512
cg20229014	ST3GAL1;ST3GAL1	5'UTR		0.105812	0.654551	0.548739
cg02938205	CCDC36;CCDC36	TSS200	Island	0.137032	0.685938	0.548906
cg02060639	HPN;HPN	5'UTR	N_Shore	0.187151	0.73653	0.549379
cg22683036	ATG4C;ATG4C	TSS1500		0.373632	0.923162	0.549529
cg24932289	BCOR;BCOR	5'UTR	Island	0.0702383	0.620475	0.550236
cg25299750	TCP11;TCP11;TCP11;TCP11	5'UTR	Island	0.0436672	0.594168	0.5505
cg04895616	ZNF283	TSS1500		0.364114	0.914749	0.550635
cg24335895	COX7A1	TSS200	S_Shore	0.347189	0.897857	0.550668
cg06498520	TLR3	TSS1500		0.280576	0.831385	0.550809
cg22476848	MEI1	TSS200	Island	0.0924209	0.64335	0.55093
cg17288142	PCDHB4	TSS200	N_Shore	0.109137	0.660816	0.551679
cg09511963	LOC494141;LOC494141;LOC494141	TSS200	Island	0.366706	0.918463	0.551757
cg24498885	KCTD4;GTF2F2	5'UTR		0.403026	0.955142	0.552116
cg22657059	PCDHB8	TSS200	N_Shore	0.403098	0.955223	0.552125
cg15410402	ZNF673;ZNF673;ZNF673;ZNF673	TSS200	Island	0.308501	0.860855	0.552355
cg12768605	LYPD5	TSS200	Island	0.263053	0.815476	0.552423
cg01305421	IGF1;IGF1;IGF1;IGF1;IGF1;IGF1	5'UTR		0.156653	0.70945	0.552796
cg01878724	RAET1L	TSS1500		0.110371	0.663211	0.55284
cg04416898	CXXC5	5'UTR	N_Shore	0.23666	0.789877	0.553217
cg22620746	ZNF257	TSS1500		0.376269	0.929616	0.553347
cg07499553	LOC134466	TSS200	S_Shore	0.266094	0.819932	0.553838
cg12147998	FAM133A;FAM133A;FAM133A;FAM133A;NAP1L3	TSS200	S_Shore	0.0874139	0.642354	0.55494
cg06417460	CD5	TSS200		0.183824	0.738907	0.555083
cg04313756	TCL1A;TCL1A	TSS1500	Island	0.262547	0.817984	0.555437
cg01448132	LAT;LAT;LAT;LAT;LAT;LAT;LAT	5'UTR		0.100739	0.656465	0.555726
cg05940452	FOXR1;FOXR1	5'UTR	Island	0.404599	0.960406	0.555807
cg01645998	SDR42E1	TSS200	Island	0.167664	0.724689	0.557025
cg03446012	AKAP12;AKAP12	TSS200	N_Shore	0.151793	0.709077	0.557285
cg08898155	PON3	TSS1500	Island	0.0850194	0.642403	0.557384
cg05650680	MIR596	TSS200	S_Shore	0.0816708	0.639291	0.55762
cg22056102	PCDHGA1;PCDHGA1	TSS1500	N_Shore	0.186041	0.743975	0.557934
cg14462124	STK17B	5'UTR	N_Shelf	0.131658	0.689823	0.558165
cg08206267	FCHO1;FCHO1;FCHO1;FCHO1	5'UTR	S_Shelf	0.163845	0.722231	0.558387
cg04056384	PCDHB17	TSS200	N_Shore	0.363195	0.921993	0.558799
cg08274633	C15orf53	TSS1500		0.189507	0.748608	0.5591
cg01169463	PNPLA4;PNPLA4	TSS200	Island	0.0820281	0.641517	0.559489
cg16682329	COL22A1	TSS200		0.128193	0.687717	0.559524
cg21939215	CD6	TSS200		0.101959	0.662207	0.560248
cg20141578	BCL2L14;BCL2L14;BCL2L14	5'UTR		0.351202	0.911789	0.560586
cg07520649	PCDHGA5;PCDHGA4;PCDHGA2;PCDHGB2;PCDHGA1;PCDHGB1;PCDHGA3;PCDHGA5	TSS1500	N_Shore	0.36068	0.921869	0.561188
cg14710984	MGC29506	TSS200	N_Shelf	0.123727	0.685322	0.561595
cg06688803	CLPTM1	TSS1500	N_Shore	0.33012	0.891817	0.561697
cg27086874	PCDHB18	TSS200	N_Shore	0.281575	0.84354	0.561965
cg05253759	FLJ25006	TSS200		0.239668	0.80185	0.562181
cg04894169	XPC;XPC;XPC;LSM3	TSS1500	Island	0.0612573	0.623714	0.562456
cg01339648	C6orf25;C6orf25;C6orf25;C6orf25;LY6G6C;C6orf25;C6orf25	TSS200	N_Shore	0.13235	0.694826	0.562477
cg26323797	HSD17B10;HSD17B10	TSS200	Island	0.139936	0.702455	0.562519
cg25493589	CCK	TSS1500	Island	0.315956	0.87891	0.562955
cg14423778	MBNL1;MBNL1;LOC401093;LOC401093	TSS1500	N_Shore	0.32468	0.887946	0.563266
cg21221899	RGNEF	TSS1500	N_Shore	0.113139	0.676498	0.563359
cg03940684	CHL1	5'UTR	Island	0.149983	0.713684	0.563701
cg27025995	COL22A1	TSS200		0.129445	0.693413	0.563968
cg19429405	C10orf105;CDH23	TSS200		0.26505	0.829343	0.564293
cg08532057	NUPL1;NUPL1	TSS1500	Island	0.324549	0.889012	0.564463
cg15215348	PDE4C	5'UTR	S_Shore	0.305708	0.871061	0.565353
cg24304518	POLR1B;POLR1B	TSS1500	N_Shore	0.240226	0.805696	0.565471
cg01053463	C1orf135	TSS1500	Island	0.0431886	0.608908	0.56572
cg21762935	IL1RAPL2	TSS1500	Island	0.135848	0.701634	0.565785
cg03994820	CHL1	5'UTR	Island	0.383675	0.949586	0.565911
cg24136700	RAI1	5'UTR	N_Shore	0.178225	0.744217	0.565992
cg08357436	HSF5;HSF5	5'UTR	Island	0.291741	0.857738	0.565997
cg06668555	FAM135B	TSS200	Island	0.136004	0.70203	0.566026
cg26383972	HTR2C	TSS1500	N_Shore	0.138122	0.704167	0.566045
cg10296205	SYTL3	5'UTR		0.130393	0.697055	0.566662
cg02022136	MGMT	TSS1500	Island	0.0792393	0.646074	0.566835
cg06757399	HAGH;FAHD1;FAHD1;FAHD1;HAGH;FAHD1	TSS1500	S_Shore	0.282508	0.849765	0.567257
cg07753583	LRRC61;ACTR3C;LRRC61	TSS200	Island	0.0725264	0.639958	0.567432
cg14629755	VMO1;VMO1;VMO1;VMO1	TSS200	S_Shore	0.257357	0.824836	0.567479
cg10385522	HLA-DRB1	TSS1500		0.361625	0.929699	0.568074
cg14895775	AMZ1	5'UTR	N_Shore	0.0890697	0.65733	0.56826
cg09263325	LOC389458	TSS200	N_Shore	0.12543	0.694399	0.568969
cg27475522	ST8SIA6	TSS1500	S_Shore	0.145791	0.714852	0.569061
cg00743788	MAPK12	TSS1500	S_Shore	0.0658517	0.634959	0.569107
cg01436128	ZNF98	TSS200		0.0479523	0.617608	0.569656
cg13900773	PIWIL1	5'UTR	Island	0.329957	0.899665	0.569707
cg04886060	SDR42E1	5'UTR	N_Shore	0.211976	0.782181	0.570205
cg05147108	OCRL;OCRL;OCRL;OCRL	5'UTR	Island	0.108002	0.678439	0.570437
cg14708218	LOC399815;FAM24B	TSS200	Island	0.0926518	0.663646	0.570994
cg21649442	SDR42E1	5'UTR	Island	0.127018	0.69814	0.571122
cg04642759	SLITRK2;SLITRK2;SLITRK2;SLITRK2	TSS1500	N_Shore	0.169873	0.741073	0.5712
cg03352189	CCDC36;CCDC36	TSS200	Island	0.153512	0.724911	0.571398
cg21302017	GEMIN8;GEMIN8;GEMIN8	TSS1500	Island	0.0309442	0.602773	0.571829
cg23482427	C2orf70	TSS1500	Island	0.043072	0.614963	0.571892
cg19505129	KLF8;KLF8	TSS200	N_Shore	0.0843611	0.656984	0.572623
cg09141835	CBFA2T3;CBFA2T3	5'UTR		0.170834	0.743619	0.572785
cg26818820	SMAD5;SMAD5;SMAD5OS;SMAD5	TSS1500	N_Shore	0.204185	0.777476	0.57329
cg18886071	SLAMF1;SLAMF1	5'UTR		0.139769	0.713188	0.573419
cg22088368	C22orf33;C22orf33	TSS1500		0.144525	0.7184	0.573876
cg02639123	ACTR3C;LRRC61;LRRC61	TSS200	S_Shore	0.124151	0.698373	0.574222
cg09777775	AGPAT3	5'UTR		0.123171	0.697517	0.574345
cg00405699	ST8SIA4;ST8SIA4	TSS1500	S_Shore	0.109342	0.683905	0.574563
cg10448608	SLITRK2;SLITRK2;SLITRK2;SLITRK2;SLITRK2;SLITRK2;SLITRK2;SLITRK2;SLITRK2	5'UTR	Island	0.210702	0.785936	0.575234
cg23983435	CCK	TSS1500	Island	0.188686	0.764477	0.575791
cg03302259	ACP5;ACP5;ACP5;ACP5	TSS1500	S_Shore	0.120524	0.696888	0.576364
cg18587476	C2orf84	TSS200	Island	0.402793	0.97927	0.576477
cg24413842	GIMAP7	TSS200		0.0774428	0.654278	0.576836
cg20339720	PRR5;PRR5;PRR5;PRR5	5'UTR		0.143565	0.720429	0.576865
cg22965432	ST8SIA4;ST8SIA4	TSS1500	S_Shore	0.0620366	0.639575	0.577538
cg17717124	TCL1A;TCL1A	TSS1500	Island	0.225307	0.803093	0.577786
cg14380111	C15orf26	TSS1500	N_Shore	0.158044	0.736047	0.578004
cg18195080	LOC399815;FAM24B;FAM24B	TSS200	Island	0.0324355	0.610607	0.578171
cg13703871	ZNF177	TSS200	Island	0.087019	0.665336	0.578317
cg11163933	CHL1	5'UTR	Island	0.116685	0.696368	0.579682
cg26427109	CD6	TSS200		0.031931	0.611647	0.579716
cg23586595	PLAC8;PLAC8	5'UTR	S_Shelf	0.06155	0.641328	0.579778
cg00017489	DPP6	TSS1500	Island	0.22502	0.804861	0.579842
cg11465939	IGLL1;IGLL1	TSS1500		0.195288	0.775143	0.579856
cg22046408	LTBP4;LTBP4;LTBP4	TSS1500	Island	0.0568004	0.636862	0.580062
cg07871202	CCK	TSS200	Island	0.168199	0.748289	0.58009
cg11703777	MAGEE2	TSS200		0.310459	0.891793	0.581335
cg05152459	MAGEE2	TSS200		0.336493	0.918062	0.581569
cg04078980	C1orf35	TSS1500	S_Shore	0.181671	0.763689	0.582018
cg00016934	BCOR;BCOR	5'UTR	Island	0.0850578	0.667157	0.582099
cg06634460	VPS37B	TSS200	Island	0.305569	0.888264	0.582694
cg10817615	CHST1	TSS200	Island	0.0308567	0.614811	0.583954
cg09829983	RSAD2	TSS200		0.125343	0.709463	0.58412
cg19332075	SLITRK2;SLITRK2;SLITRK2;SLITRK2;SLITRK2;SLITRK2;SLITRK2;SLITRK2;SLITRK2	5'UTR	Island	0.246326	0.831433	0.585107
cg06847624	PFN3	TSS200	Island	0.161979	0.74753	0.585551
cg13925692	CHL1	5'UTR	Island	0.271377	0.856979	0.585601
cg08521777	CLUAP1	TSS1500	N_Shore	0.222336	0.809797	0.587462
cg01038517	ZNF846	5'UTR	N_Shore	0.158483	0.746787	0.588304
cg01259156	LHX8	5'UTR	N_Shore	0.210078	0.798981	0.588903
cg15634398	LYPD5	TSS200	Island	0.0715207	0.661069	0.589548
cg21842274	CRHBP	TSS200	N_Shore	0.331539	0.921197	0.589659
cg00555905	AATK;LOC388428	TSS1500	S_Shore	0.0854457	0.675202	0.589757
cg04862249	ZFP3	5'UTR	S_Shore	0.0667826	0.657035	0.590252
cg19155391	ZNF727	TSS200	N_Shore	0.182566	0.772938	0.590372
cg09548780	TNS1	5'UTR		0.0786779	0.669098	0.59042
cg09196959	TRIM40	TSS200		0.112891	0.703475	0.590585
cg06889339	C6orf123	TSS200	Island	0.147763	0.738943	0.59118
cg01720228	SMTNL2;SMTNL2	TSS1500	N_Shore	0.113863	0.705584	0.591721
cg04682802	BTBD3;BTBD3	5'UTR		0.224955	0.816839	0.591884
cg13099429	COX16	TSS1500	S_Shore	0.342334	0.934451	0.592117
cg01801101	AMZ1	5'UTR	N_Shore	0.122534	0.714824	0.59229
cg10950297	EFNB1;EFNB1	5'UTR	Island	0.218418	0.811212	0.592794
cg26212163	LOC134466	TSS200	S_Shore	0.11408	0.70698	0.592899
cg02404304	MYLK4	TSS1500		0.176271	0.769189	0.592918
cg12718519	PRKCZ;PRKCZ;PRKCZ	5'UTR		0.20734	0.801202	0.593862
cg02935904	TTC22;TTC22	TSS1500	S_Shore	0.214356	0.808221	0.593866
cg25010500	PCDHB19P	TSS200	N_Shore	0.315902	0.909849	0.593947
cg10864952	TPST1	5'UTR	S_Shore	0.171802	0.766392	0.59459
cg13790353	CCDC83	TSS1500	N_Shore	0.121753	0.716424	0.594672
cg10638734	GPRC5B	TSS1500	Island	0.319074	0.91396	0.594886
cg17036418	RFFL	TSS1500	S_Shore	0.0936924	0.688737	0.595045
cg09766820	LHX8	TSS1500	S_Shore	0.211387	0.806444	0.595058
cg09678939	ZC3H12D;ZC3H12D	5'UTR		0.261539	0.857089	0.595549
cg08561856	LYPD5	TSS200	Island	0.106705	0.702886	0.596181
cg07408552	ATP6V0A1;ATP6V0A1;ATP6V0A1	5'UTR	S_Shore	0.154288	0.751448	0.59716
cg18232722	TCEAL3;TCEAL3	5'UTR	Island	0.116729	0.713954	0.597225
cg09936895	ZNF839	TSS1500	N_Shore	0.149821	0.747412	0.597591
cg01710351	SLAMF1	TSS200		0.158055	0.755777	0.597722
cg00446413	DPP6;DPP6	TSS1500	Island	0.137227	0.735048	0.597821
cg06320380	TNS1	5'UTR		0.0993785	0.697482	0.598103
cg16447680	KIAA0748	TSS1500		0.137048	0.735502	0.598453
cg15966610	IL7	TSS1500	S_Shore	0.231306	0.830206	0.5989
cg06574716	ZNF283	TSS1500		0.213781	0.81278	0.598999
cg14761454	ATM;NPAT	TSS1500	N_Shore	0.212542	0.811552	0.59901
cg03530754	TMEM132C	TSS1500	Island	0.055008	0.654053	0.599045
cg12560128	OAS2;OAS2;OAS2	TSS1500		0.132238	0.73153	0.599292
cg02834909	PRSS50	TSS200	Island	0.297707	0.897308	0.599601
cg03617826	PCDHGA2;PCDHGA2;PCDHGA2;PCDHGA1;PCDHGA2	5'UTR	N_Shore	0.149905	0.749982	0.600077
cg06804210	CD8A	TSS1500	Island	0.283432	0.883818	0.600386
cg21516287	ACTR3C;LRRC61;LRRC61	TSS200	S_Shore	0.069699	0.670531	0.600832
cg03443360	PTPRA;PTPRA;PTPRA	TSS1500		0.220124	0.821334	0.60121
cg24054871	PRR5;PRR5;PRR5;PRR5	5'UTR		0.13863	0.739849	0.601219
cg10384919	MEI1	TSS200	Island	0.099081	0.700376	0.601295
cg07333715	ASCL2	TSS1500	Island	0.0529242	0.654227	0.601303
cg11740103	ACTR3C;LRRC61;LRRC61	TSS200	S_Shore	0.105537	0.707165	0.601628
cg23915792	TEF	TSS200		0.0854572	0.687102	0.601645
cg02318139	ST8SIA4;ST8SIA4	TSS1500	S_Shore	0.0813116	0.683041	0.601729
cg21431832	HPS4;HPS4	TSS200	N_Shelf	0.116866	0.718626	0.601761
cg08828819	PON3	TSS200	Island	0.0495894	0.651844	0.602255
cg27539023	MAGEE2	TSS200		0.29722	0.899533	0.602313
cg25360761	CD22	TSS200		0.0529987	0.655591	0.602592
cg05239225	AKAP13;AKAP13	5'UTR		0.228493	0.831223	0.602729
cg17711567	LYPD5	TSS1500	Island	0.317076	0.920175	0.603099
cg27066989	GUCY1B2	TSS200		0.165565	0.768869	0.603304
cg09353705	KANK4	5'UTR		0.09973	0.703111	0.603381
cg02237342	ADORA2A	TSS200	S_Shelf	0.167669	0.77175	0.604081
cg06583577	SEMA6A	5'UTR		0.271054	0.87524	0.604187
cg10253847	NKAPL	TSS200	Island	0.106311	0.710612	0.604301
cg24199204	CA5BP	TSS200	N_Shore	0.0958556	0.700342	0.604486
cg18843739	SDPR	TSS1500		0.213984	0.818507	0.604523
cg01444716	BTBD3;BTBD3	5'UTR		0.229223	0.834271	0.605048
cg10848724	VPS37B	TSS200	Island	0.231168	0.836383	0.605214
cg20803293	GSTM5	TSS200		0.22198	0.827292	0.605312
cg12949483	TMEM85	TSS1500		0.219697	0.825054	0.605357
cg06366791	ATG4C;ATG4C	TSS1500		0.307019	0.912857	0.605839
cg15111469	LOX	TSS1500	S_Shore	0.27839	0.885088	0.606697
cg17276002	ANXA7;ANXA7	5'UTR	N_Shore	0.0630222	0.670184	0.607162
cg10348193	LRRC61;ACTR3C;LRRC61	TSS200	Island	0.0816262	0.689231	0.607605
cg22249529	KLHDC7B	TSS1500	Island	0.294284	0.902227	0.607943
cg22804236	MEI1	TSS200	Island	0.0456044	0.654029	0.608424
cg03574571	CD22	5'UTR		0.192565	0.801081	0.608516
cg24889512	ZNF492	TSS200	N_Shore	0.112905	0.721663	0.608759
cg05822633	BTBD3;BTBD3	5'UTR		0.214808	0.825048	0.610239
cg18848287	LOC389458	TSS200	Island	0.317764	0.929067	0.611303
cg14437986	C6orf25;C6orf25;C6orf25;C6orf25;C6orf25;C6orf25	TSS200	N_Shore	0.213873	0.825195	0.611322
cg08025954	ADORA2A	TSS200	S_Shelf	0.123376	0.735022	0.611646
cg08827307	ADAM32	TSS200	Island	0.134924	0.746833	0.611909
cg12716832	PRR5;PRR5;PRR5;PRR5	5'UTR		0.231185	0.843227	0.612042
cg02119840	ACTR3C;LRRC61;LRRC61	TSS200	S_Shore	0.0897184	0.701843	0.612124
cg09866743	ARPP-21	5'UTR		0.17707	0.78936	0.61229
cg24082680	ATG4C;ATG4C	TSS1500		0.316723	0.929158	0.612435
cg10169194	TEF	TSS200		0.0665637	0.679332	0.612769
cg06383163	FAM135B	TSS200	Island	0.0858	0.698874	0.613074
cg17531849	HRNBP3	5'UTR		0.168018	0.781246	0.613229
cg17047981	PCDHB12	TSS200	N_Shore	0.0929595	0.706215	0.613255
cg12448161	COL7A1	TSS200	Island	0.0727116	0.686099	0.613388
cg19585597	LOC134466	TSS200	Island	0.176462	0.791033	0.61457
cg20648827	MAGEE2;MAGEE2	5'UTR		0.214339	0.829223	0.614884
cg06302533	PCDHB18	TSS200	N_Shore	0.115377	0.730698	0.615321
cg14931230	LYPD5	TSS200	Island	0.0471883	0.663358	0.616169
cg27285720	GBP4	TSS200		0.135204	0.751631	0.616427
cg02218809	TMEM219;TMEM219	TSS200	Island	0.162871	0.779547	0.616677
cg04347477	NCOR2;NCOR2	5'UTR	Island	0.338937	0.95593	0.616993
cg17849569	ZSCAN12L1	TSS200		0.340417	0.957556	0.617139
cg25673948	MIR596	TSS200	S_Shore	0.0767775	0.69434	0.617562
cg01264765	WFDC1	TSS1500	N_Shore	0.0810317	0.698609	0.617577
cg04565250	FUNDC1	TSS200		0.0966838	0.714577	0.617893
cg00903242	CHL1	TSS1500	N_Shore	0.118834	0.737187	0.618354
cg10599384	PCDHGA1;PCDHGA1	TSS1500	N_Shore	0.171592	0.790659	0.619067
cg21363348	TMEM140	TSS1500		0.106905	0.726756	0.619851
cg10553103	PCDHB19P	TSS200	N_Shore	0.308637	0.929469	0.620832
cg10440578	SYCP1	5'UTR	Island	0.128946	0.750163	0.621216
cg26585560	FAM135B	TSS1500	Island	0.100335	0.7221	0.621765
cg18782991	PCDHB3	TSS1500	N_Shore	0.0736505	0.69542	0.621769
cg03616827	ZFAT;ZFAT;ZFAT	5'UTR		0.211326	0.833588	0.622261
cg10552126	DPP6;DPP6;DPP6	TSS1500	Island	0.0336501	0.656035	0.622385
cg12192582	ELMO1	5'UTR		0.115362	0.7378	0.622438
cg18188739	PRKCZ;PRKCZ;PRKCZ	5'UTR		0.141699	0.764386	0.622687
cg16407323	COL22A1	TSS1500		0.0809526	0.70502	0.624067
cg04972046	C6orf123	TSS200	Island	0.268529	0.89282	0.624291
cg04001014	CHL1	TSS1500	N_Shore	0.0843468	0.708848	0.624501
cg10296410	MEI1	TSS200	N_Shore	0.118822	0.743331	0.624509
cg03409108	PACSIN1	5'UTR		0.134427	0.760247	0.62582
cg19997062	SLITRK2;SLITRK2;SLITRK2;SLITRK2	5'UTR	Island	0.102519	0.728713	0.626193
cg17277199	C2orf84	TSS200	Island	0.359332	0.985696	0.626364
cg14786652	TTLL10	TSS200	N_Shore	0.090099	0.716981	0.626882
cg04358131	MAFK	5'UTR	S_Shore	0.0649325	0.692201	0.627269
cg11026333	LRRC61;ACTR3C;LRRC61	TSS200	Island	0.0367553	0.664028	0.627272
cg10542975	PTPRCAP;PTPRCAP	5'UTR	S_Shore	0.0830051	0.710329	0.627324
cg24504954	FHIT;FHIT	TSS200	Island	0.0731139	0.700446	0.627332
cg24586758	PCDHB3	TSS200	N_Shore	0.262213	0.889856	0.627642
cg10844760	RSAD2	TSS200		0.127093	0.755032	0.627939
cg24441127	MR1	TSS200		0.103772	0.732796	0.629024
cg21270243	ATIC	TSS1500	N_Shore	0.164443	0.793564	0.629121
cg26395382	C10orf116;C10orf116	5'UTR	Island	0.174714	0.803862	0.629148
cg12304113	COL22A1;COL22A1	5'UTR		0.0849915	0.714652	0.62966
cg14733720	LYPD5	TSS200	Island	0.211094	0.841371	0.630277
cg17619311	ZNF662;ZNF662;ZNF662	TSS200	Island	0.0436405	0.674178	0.630537
cg27086308	LOC100132707;LOC100132707	TSS200		0.0823968	0.713594	0.631197
cg22184507	PCDHGA1;PCDHGA1	TSS200	N_Shore	0.183736	0.815053	0.631317
cg26502852	XAF1;XAF1;XAF1;XAF1	5'UTR		0.0876897	0.719283	0.631593
cg19745415	IL12RB2	TSS200	N_Shore	0.0967025	0.729268	0.632566
cg12882103	MAN1A1	TSS1500	S_Shore	0.112003	0.74525	0.633247
cg23192346	C6orf123	TSS200	Island	0.23228	0.867135	0.634855
cg02657012	PSMB8;PSMB8	TSS1500	S_Shore	0.169743	0.805018	0.635275
cg09143713	PLCB4;PLCB4	5'UTR		0.169696	0.807565	0.637869
cg01971160	LHX8	TSS1500	N_Shelf	0.261915	0.899835	0.63792
cg24626554	LOC389458	TSS200	Island	0.312285	0.950497	0.638213
cg03254137	RAI1	5'UTR		0.204349	0.843146	0.638797
cg01120173	ZNF232	5'UTR	Island	0.224536	0.864529	0.639993
cg06994692	LOC389458	TSS200	Island	0.191741	0.832651	0.640909
cg17219326	ZNF445	5'UTR	N_Shore	0.094734	0.735721	0.640987
cg04511041	PCDHB18	TSS200	N_Shore	0.127298	0.768535	0.641237
cg14642432	A2BP1;A2BP1	5'UTR	Island	0.276755	0.918269	0.641514
cg18277764	CHL1	5'UTR	Island	0.111964	0.753872	0.641909
cg19992633	TCL1A;TCL1A	TSS200	Island	0.106625	0.74973	0.643104
cg04607412	PRR5;PRR5;PRR5;PRR5	5'UTR		0.174363	0.819834	0.645471
cg01849085	ZNF727	TSS200	N_Shore	0.208091	0.853728	0.645637
cg05783290	GIMAP2	5'UTR		0.124094	0.770636	0.646542
cg27165456	ELFN1	5'UTR	N_Shore	0.227231	0.874676	0.647446
cg10444261	CA5BP	TSS200	N_Shore	0.126934	0.77521	0.648276
cg19304107	COL22A1	TSS200		0.0972118	0.745892	0.64868
cg07129523	PCDHB4	TSS200	N_Shore	0.131093	0.780218	0.649125
cg14544666	RASGEF1C	5'UTR	Island	0.187102	0.836906	0.649804
cg18661205	PCDHB18	TSS200	N_Shore	0.223782	0.874445	0.650663
cg00661523	MBNL1;MBNL1;LOC401093;LOC401093	TSS1500	N_Shore	0.187172	0.839283	0.652111
cg15949805	ZNF727	TSS200	N_Shore	0.243365	0.895709	0.652344
cg06476341	SLITRK2;SLITRK2;SLITRK2;SLITRK2;SLITRK2;SLITRK2;SLITRK2;SLITRK2;SLITRK2	TSS200	Island	0.149792	0.803227	0.653435
cg04748834	CHL1	5'UTR	Island	0.0992991	0.753463	0.654164
cg08610426	IZUMO1	5'UTR		0.315096	0.969691	0.654596
cg04304705	FAM19A5	TSS1500	Island	0.0657333	0.720895	0.655161
cg07816074	SH3TC1	5'UTR		0.209271	0.864798	0.655527
cg11998141	MIR596	TSS200	S_Shore	0.0499151	0.705471	0.655556
cg06010032	FAM135B	5'UTR	Island	0.189	0.845583	0.656583
cg11286063	PCDHB18	TSS200	N_Shore	0.180906	0.837793	0.656887
cg19505136	CHL1	5'UTR	Island	0.180294	0.83725	0.656956
cg05241461	ZNF492	TSS200	N_Shore	0.0288307	0.685984	0.657153
cg01611622	SBSN;SBSN;SBSN	TSS1500	N_Shelf	0.162863	0.820923	0.65806
cg00228390	C6orf123	TSS200	Island	0.0942454	0.753749	0.659504
cg26306289	NT5C3;NT5C3;NT5C3;NT5C3	TSS200		0.187436	0.847101	0.659665
cg12065366	CHL1	TSS200	Island	0.0501697	0.711547	0.661377
cg07522970	TMEM140	5'UTR		0.0855037	0.747106	0.661602
cg02912127	ZNF257;ZNF257	5'UTR		0.0750043	0.736652	0.661648
cg25482786	CHL1	TSS200	Island	0.0501294	0.71208	0.66195
cg07600533	KLHDC7B	TSS1500	Island	0.285423	0.948805	0.663382
cg15038110	PCDHB6	TSS1500	N_Shore	0.194133	0.857853	0.663721
cg17384889	NKAPL	TSS200	Island	0.12617	0.790105	0.663934
cg05016408	LOC134466	TSS200	Island	0.128539	0.792971	0.664432
cg27089768	TCL1A;TCL1A	TSS200	Island	0.096043	0.760658	0.664615
cg01356829	IL12RB2	TSS200	N_Shore	0.166041	0.830799	0.664758
cg09178190	PCDHB6	TSS1500	N_Shore	0.134582	0.799818	0.665236
cg03109827	TCERG1L	TSS1500	Island	0.0476917	0.713028	0.665336
cg05671386	CLUAP1	TSS1500	Island	0.244126	0.909687	0.66556
cg27284288	CD6	TSS200		0.112749	0.779048	0.666299
cg19037350	PCDHGA4;PCDHGA4;PCDHGA2;PCDHGA1;PCDHGB1;PCDHGA3	TSS200	N_Shore	0.270129	0.936447	0.666319
cg12711961	LRRC14B	TSS200	N_Shore	0.204979	0.872373	0.667394
cg01295518	CHL1	TSS1500	Island	0.103376	0.770982	0.667606
cg16789104	SKAP1;SKAP1	TSS200	Island	0.0826982	0.750941	0.668243
cg14067873	MYF5	TSS200	N_Shore	0.208995	0.877476	0.668481
cg03445287	XPO7;XPO7;XPO7	TSS200		0.173477	0.842014	0.668537
cg02631462	LYPD5	TSS200	Island	0.133448	0.806561	0.673112
cg05697726	PSMB8;PSMB8	TSS1500	S_Shore	0.103709	0.777846	0.674136
cg25732462	LYPD5	TSS200	Island	0.0740185	0.748524	0.674505
cg27362525	ZNF232	5'UTR	Island	0.0883521	0.763191	0.674838
cg23632875	TCERG1L	TSS1500	Island	0.0479666	0.723756	0.67579
cg08325191	C10orf93	TSS1500	Island	0.0823397	0.758393	0.676053
cg22848598	ADAM32	TSS200	Island	0.0801755	0.756337	0.676162
cg26806779	KLRG1	TSS1500		0.206565	0.883236	0.676672
cg05640128	DPP6;DPP6;DPP6	TSS200	Island	0.0974522	0.774354	0.676902
cg17779658	C8orf75	TSS1500		0.220244	0.897692	0.677448
cg03670441	FGFR1OP2	5'UTR	S_Shelf	0.208149	0.886589	0.678441
cg08421685	CHL1	TSS200	Island	0.0390494	0.718201	0.679152
cg13928490	GUCY1B2	TSS200		0.240883	0.920485	0.679602
cg26297819	TEF	TSS200		0.0772241	0.757426	0.680202
cg01357292	ZNF662;ZNF662;ZNF662	5'UTR	Island	0.0756175	0.7566	0.680982
cg08271804	ZNF492	TSS1500	N_Shore	0.0892322	0.770375	0.681143
cg24685134	TTC22;TTC22	TSS1500	S_Shore	0.140954	0.823744	0.682791
cg16622906	PCDHB6	TSS200	N_Shore	0.218087	0.901515	0.683428
cg13424909	FRMD4B	TSS1500	S_Shore	0.158368	0.843978	0.68561
cg21145524	CHL1	5'UTR	Island	0.0700125	0.756533	0.68652
cg23754390	CD151;CD151;CD151;CD151	5'UTR	S_Shore	0.0939024	0.780982	0.68708
cg19727801	PCDHB19P	TSS1500	N_Shore	0.242855	0.932628	0.689774
cg03434624	VPS37B	TSS200	Island	0.169921	0.859902	0.689981
cg24175803	ZNF257	TSS200		0.133924	0.825889	0.691965
cg02546818	RPS4X	TSS200	Island	0.0702395	0.762248	0.692009
cg09639931	ZPBP2;ZPBP2	TSS200	Island	0.24368	0.937675	0.693995
cg01856645	DMGDH;BHMT2	TSS200	Island	0.21833	0.913069	0.694739
cg17881208	KIAA0748	TSS1500		0.120498	0.816197	0.695699
cg23865698	WFDC1	TSS1500	N_Shore	0.0954662	0.791525	0.696059
cg27626141	AZIN1;AZIN1	TSS200	Island	0.093548	0.792319	0.698771
cg14904662	ANK1;ANK1;ANK1;ANK1;ANK1	TSS1500	Island	0.0878862	0.789508	0.701622
cg27315157	IFI44L;IFI44L	5'UTR		0.177376	0.879018	0.701642
cg20663831	GIMAP2	5'UTR		0.166848	0.869922	0.703074
cg24701270	ZNF662;ZNF662	5'UTR	Island	0.121346	0.824652	0.703307
cg12468774	CCDC36;CCDC36	TSS200	Island	0.253419	0.95714	0.703721
cg06277849	ANKRD37	TSS1500	N_Shore	0.176062	0.880237	0.704175
cg03204322	SAMD13;SAMD13;SAMD13	TSS1500	S_Shelf	0.149423	0.855999	0.706576
cg03801183	GIMAP7	5'UTR		0.105222	0.812428	0.707206
cg05721476	MARCH8;MARCH8	5'UTR		0.100182	0.807492	0.70731
cg16890093	PSMB8;PSMB8;TAP1	TSS1500	S_Shore	0.142156	0.850059	0.707903
cg03291024	UNC45A	TSS200	N_Shore	0.0928646	0.801044	0.70818
cg25210835	GSTM5	TSS200		0.246406	0.954701	0.708295
cg01830900	LOC389458	TSS200	N_Shore	0.206058	0.914883	0.708825
cg02867763	PCDHGA4;PCDHGA4;PCDHGA2;PCDHGA1;PCDHGB1;PCDHGA3	TSS200	Island	0.179744	0.888572	0.708828
cg16162970	PACS2;PACS2	TSS1500	N_Shore	0.181209	0.892069	0.71086
cg06206957	NT5C3;NT5C3;NT5C3;NT5C3	TSS200		0.0899732	0.800979	0.711005
cg11898486	LYPD5;LYPD5	5'UTR	Island	0.102178	0.815009	0.712831
cg24467349	GSTM5	TSS200		0.247284	0.962665	0.715381
cg08493776	PCDHB6	TSS200	N_Shore	0.129814	0.845549	0.715735
cg01485075	ZNF492	5'UTR	Island	0.092401	0.811252	0.718851
cg09414827	TMEM140	TSS200		0.103914	0.825018	0.721104
cg13822726	TRIM4;TRIM4	TSS1500	S_Shore	0.103977	0.825475	0.721498
cg17937101	MIR596	TSS1500	Island	0.0389893	0.762226	0.723236
cg09177567	MIR596	TSS200	S_Shore	0.0390101	0.762296	0.723286
cg09654046	TRIM4;TRIM4	TSS200	Island	0.0789603	0.805663	0.726703
cg24975986	ZNF727	TSS200	N_Shore	0.141235	0.87083	0.729595
cg08939371	UNC45A	TSS1500	N_Shore	0.193733	0.925413	0.73168
cg23294090	FAM135B	TSS1500	Island	0.042807	0.775522	0.732715
cg01626227	TRIM4;TRIM4	TSS200	Island	0.0938486	0.826964	0.733115
cg17950169	TMEM63A	5'UTR	N_Shore	0.169299	0.902826	0.733527
cg15800530	ZP3;ZP3;SRCRB4D	5'UTR	Island	0.0895007	0.823542	0.734042
cg04336379	LOC389458	TSS200	Island	0.201896	0.938067	0.736172
cg24374161	AMBRA1	5'UTR		0.112842	0.849028	0.736187
cg04910877	CBFA2T3;CBFA2T3	5'UTR		0.161453	0.898362	0.736909
cg09756865	ATG4C;ATG4C	TSS1500		0.125379	0.864657	0.739279
cg12238593	BTN3A3;BTN3A3	TSS1500		0.202293	0.941719	0.739426
cg10603275	CHL1	5'UTR	Island	0.0439137	0.786301	0.742387
cg22620221	DPP6	TSS200	Island	0.0455922	0.788357	0.742765
cg04655481	GPR21;RABGAP1	TSS200		0.100342	0.844472	0.74413
cg09899173	MIR596	TSS200	S_Shore	0.0240126	0.769989	0.745976
cg13517567	TRIM4;TRIM4	TSS200	Island	0.0591924	0.80526	0.746068
cg12461930	GJC2	5'UTR	Island	0.137197	0.883467	0.746271
cg15351009	LRRC14B	TSS200	N_Shore	0.153556	0.899911	0.746355
cg07746943	CHL1	TSS200	Island	0.0246084	0.771235	0.746627
cg05948940	SMPD3	5'UTR	Island	0.104257	0.85422	0.749963
cg08551047	UNC45A	5'UTR	Island	0.133196	0.883746	0.75055
cg03175771	PRR14	TSS1500	N_Shore	0.192771	0.943952	0.751181
cg08016257	TMEM140	5'UTR		0.117135	0.870622	0.753487
cg10601582	ZNF98	TSS200		0.126258	0.881421	0.755163
cg10675666	TRIM4;TRIM4	TSS200	Island	0.0413143	0.798014	0.756699
cg12606911	CD8A	TSS1500	Island	0.137619	0.89448	0.756862
cg00929798	CALY	5'UTR	Island	0.0711795	0.828204	0.757024
cg02716776	S1PR4	TSS1500	N_Shore	0.0591453	0.81669	0.757545
cg04761722	GRIN2A;GRIN2A;GRIN2A	5'UTR	Island	0.0697973	0.82764	0.757843
cg00840332	LEP	TSS200	Island	0.133257	0.891606	0.758349
cg08267442	UNC45A	TSS200	Island	0.122758	0.88117	0.758412
cg08431931	WBP2NL	TSS200	Island	0.201053	0.959947	0.758894
cg00412294	NEDD1;NEDD1;NEDD1;NEDD1	TSS1500	N_Shore	0.06766	0.832539	0.764879
cg00419321	LHX8	TSS1500	N_Shelf	0.156521	0.922503	0.765982
cg04717802	WBP2NL	TSS200	Island	0.173756	0.942859	0.769102
cg15391590	ICK;ICK	5'UTR		0.122732	0.892122	0.76939
cg26681770	PMEPA1;PMEPA1;PMEPA1;PMEPA1	5'UTR	Island	0.0553802	0.827279	0.771898
cg12914047	TRIM4;TRIM4	TSS1500	S_Shore	0.078432	0.851268	0.772836
cg08637514	GIMAP7	5'UTR		0.0931208	0.867022	0.773901
cg02533339	MIR365-1	TSS200		0.137797	0.914985	0.777188
cg23188579	SCOC;SCOC;SCOC;SCOC;SCOC	TSS200		0.0932127	0.873658	0.780446
cg16414568	UNC45A	5'UTR	Island	0.105998	0.890768	0.78477
cg18472881	UNC45A	TSS1500	N_Shore	0.111219	0.905937	0.794718
cg06580551	ZNF662;ZNF662;ZNF662	TSS200	Island	0.0411384	0.839477	0.798339
cg13778201	UNC45A	TSS200	Island	0.136262	0.934709	0.798447
cg11694519	CRYAB;HSPB2	TSS1500		0.170182	0.983379	0.813196
cg24384244	ZNF662;ZNF662;ZNF662	5'UTR	Island	0.034442	0.851332	0.81689
cg18724928	UNC45A	TSS1500	N_Shore	0.0980868	0.916079	0.817993
cg03780561	GPRC5B	TSS1500	Island	0.064881	0.890108	0.825228
cg01351822	UNC45A;UNC45A	5'UTR	Island	0.0719702	0.899445	0.827475
cg06916001	MIR365-1	TSS200		0.153328	0.981961	0.828633
cg02486253	RNF126P1	TSS200	Island	0.121013	0.951583	0.830569
cg00928596	MIR365-1	TSS200		0.135707	0.972046	0.836339
cg27376707	A2BP1;A2BP1	5'UTR	Island	0.0958292	0.942665	0.846836
cg23930711	PCDHGA4;PCDHGA4;PCDHGA2;PCDHGA1;PCDHGB1;PCDHGA3	TSS200	Island	0.122457	0.97178	0.849322
